# Supplementary material for: Exceptionally low genomic diversity in the underutilised legume Kersting’s groundnut
Source: Nat Commun. 2025 Jun 4;16:5183. doi: 10.1038/s41467-025-60494-x (PMC12137951; doi:10.1038/s41467-025-60494-x)
Supplement: Supplementary file 3 — Supplementary Data 1 [file 41467_2025_60494_MOESM3_ESM.xlsx]

## Sheet: Sheet1
Supplementary Data 1 - Output from misa identifying microsatellites in the genome sequence.
Chromosome	SSR nr.	SSR type	SSR	size	start	end
Mgeo_scaffold_1	1	p4	(AATA)4	16	772	787
Mgeo_scaffold_1	2	p1	(A)10	10	2783	2792
Mgeo_scaffold_1	3	p1	(A)10	10	7325	7334
Mgeo_scaffold_1	4	p1	(T)11	11	14146	14156
Mgeo_scaffold_1	5	p4	(AATA)4	16	15260	15275
Mgeo_scaffold_1	6	p1	(A)10	10	17271	17280
Mgeo_scaffold_1	7	p1	(A)10	10	21813	21822
Mgeo_scaffold_1	8	p1	(T)11	11	28634	28644
Mgeo_scaffold_1	9	p4	(AATA)4	16	29748	29763
Mgeo_scaffold_1	10	p1	(A)10	10	31759	31768
Mgeo_scaffold_1	11	p1	(A)10	10	36301	36310
Mgeo_scaffold_1	12	c*	(GCAT)4(AT)12*	38	37458	37495
Mgeo_scaffold_1	13	p2	(AT)16	32	39524	39555
Mgeo_scaffold_1	14	c	(T)10agtac(T)10	25	45622	45646
Mgeo_scaffold_1	15	p1	(T)11	11	48649	48659
Mgeo_scaffold_1	16	p1	(T)11	11	49572	49582
Mgeo_scaffold_1	17	p1	(T)10	10	54083	54092
Mgeo_scaffold_1	18	p1	(T)12	12	55053	55064
Mgeo_scaffold_1	19	p1	(T)11	11	61297	61307
Mgeo_scaffold_1	20	p1	(A)10	10	64293	64302
Mgeo_scaffold_1	21	p1	(A)10	10	64747	64756
Mgeo_scaffold_1	22	p1	(A)10	10	69749	69758
Mgeo_scaffold_1	23	p1	(A)10	10	70701	70710
Mgeo_scaffold_1	24	p3	(AAC)6	18	78317	78334
Mgeo_scaffold_1	25	p1	(A)10	10	79051	79060
Mgeo_scaffold_1	26	p1	(A)10	10	79258	79267
Mgeo_scaffold_1	27	p1	(A)11	11	107025	107035
Mgeo_scaffold_1	28	c*	(AAAT)5(AT)12*	42	107720	107761
Mgeo_scaffold_1	29	p1	(T)10	10	111921	111930
Mgeo_scaffold_1	30	p1	(A)10	10	111984	111993
Mgeo_scaffold_1	31	p1	(T)26	26	112165	112190
Mgeo_scaffold_1	32	p1	(A)10	10	112543	112552
Mgeo_scaffold_1	33	p1	(T)11	11	112717	112727
Mgeo_scaffold_1	34	p1	(A)14	14	114331	114344
Mgeo_scaffold_1	35	p2	(AT)17	34	115563	115596
Mgeo_scaffold_1	36	p3	(AAT)8	24	115796	115819
Mgeo_scaffold_1	37	p1	(A)11	11	116492	116502
Mgeo_scaffold_1	38	p1	(A)11	11	118416	118426
Mgeo_scaffold_1	39	p1	(A)12	12	128217	128228
Mgeo_scaffold_1	40	p1	(T)13	13	152385	152397
Mgeo_scaffold_1	41	p6	(GGGTTG)4	24	155063	155086
Mgeo_scaffold_1	42	p6	(TTAGGG)4	24	172918	172941
Mgeo_scaffold_1	43	p6	(AACCCC)7	42	192215	192256
Mgeo_scaffold_1	44	p2	(TA)17	34	197437	197470
Mgeo_scaffold_1	45	p1	(A)16	16	209227	209242
Mgeo_scaffold_1	46	p3	(TTA)6	18	212797	212814
Mgeo_scaffold_1	47	p1	(T)11	11	221747	221757
Mgeo_scaffold_1	48	p1	(A)36	36	223980	224015
Mgeo_scaffold_1	49	p3	(TTA)26	78	225239	225316
Mgeo_scaffold_1	50	p1	(A)10	10	225805	225814
Mgeo_scaffold_1	51	p2	(AG)15	30	239140	239169
Mgeo_scaffold_1	52	p2	(AT)17	34	240211	240244
Mgeo_scaffold_1	53	p1	(T)10	10	241737	241746
Mgeo_scaffold_1	54	p3	(TAT)9	27	241867	241893
Mgeo_scaffold_1	55	p1	(T)13	13	242192	242204
Mgeo_scaffold_1	56	p2	(AT)14	28	242638	242665
Mgeo_scaffold_1	57	p3	(AAT)7	21	245870	245890
Mgeo_scaffold_1	58	p1	(A)11	11	246030	246040
Mgeo_scaffold_1	59	c	(TA)13tg(TA)10	48	249772	249819
Mgeo_scaffold_1	60	p1	(A)15	15	250710	250724
Mgeo_scaffold_1	61	p4	(ATTT)4	16	255341	255356
Mgeo_scaffold_1	62	p2	(TA)9	18	256541	256558
Mgeo_scaffold_1	63	p5	(ATTTT)4	20	257013	257032
Mgeo_scaffold_1	64	p1	(A)11	11	257335	257345
Mgeo_scaffold_1	65	p1	(A)12	12	258666	258677
Mgeo_scaffold_1	66	p1	(A)13	13	262979	262991
Mgeo_scaffold_1	67	p1	(A)10	10	263653	263662
Mgeo_scaffold_1	68	p1	(A)12	12	264360	264371
Mgeo_scaffold_1	69	p4	(TACA)4	16	265010	265025
Mgeo_scaffold_1	70	p1	(T)13	13	267156	267168
Mgeo_scaffold_1	71	p4	(AGAT)5	20	268440	268459
Mgeo_scaffold_1	72	p1	(A)10	10	269876	269885
Mgeo_scaffold_1	73	p1	(A)11	11	270013	270023
Mgeo_scaffold_1	74	p2	(AT)17	34	270755	270788
Mgeo_scaffold_1	75	p1	(A)18	18	271284	271301
Mgeo_scaffold_1	76	p1	(T)10	10	271642	271651
Mgeo_scaffold_1	77	p1	(T)10	10	272438	272447
Mgeo_scaffold_1	78	p4	(TTTC)4	16	280966	280981
Mgeo_scaffold_1	79	p1	(T)13	13	281387	281399
Mgeo_scaffold_1	80	p1	(T)10	10	284287	284296
Mgeo_scaffold_1	81	p1	(T)10	10	285785	285794
Mgeo_scaffold_1	82	p2	(TA)11	22	286329	286350
Mgeo_scaffold_1	83	p1	(A)17	17	293597	293613
Mgeo_scaffold_1	84	p1	(A)10	10	295041	295050
Mgeo_scaffold_1	85	p1	(A)10	10	297972	297981
Mgeo_scaffold_1	86	p1	(A)10	10	301814	301823
Mgeo_scaffold_1	87	p1	(T)10	10	303109	303118
Mgeo_scaffold_1	88	p4	(AATA)4	16	303771	303786
Mgeo_scaffold_1	89	p1	(T)11	11	303972	303982
Mgeo_scaffold_1	90	p1	(A)14	14	304609	304622
Mgeo_scaffold_1	91	p1	(T)11	11	307986	307996
Mgeo_scaffold_1	92	p3	(TTC)7	21	310884	310904
Mgeo_scaffold_1	93	p1	(A)10	10	311171	311180
Mgeo_scaffold_1	94	p2	(TA)8	16	314031	314046
Mgeo_scaffold_1	95	p1	(T)11	11	315791	315801
Mgeo_scaffold_1	96	p2	(TA)11	22	315887	315908
Mgeo_scaffold_1	97	p2	(TA)11	22	315968	315989
Mgeo_scaffold_1	98	p1	(A)12	12	318509	318520
Mgeo_scaffold_1	99	p1	(A)10	10	318768	318777
Mgeo_scaffold_1	100	p1	(T)14	14	319012	319025
Mgeo_scaffold_1	101	p1	(A)12	12	321240	321251
Mgeo_scaffold_1	102	p1	(A)16	16	325342	325357
Mgeo_scaffold_1	103	p2	(TC)11	22	330076	330097
Mgeo_scaffold_1	104	p1	(T)12	12	331876	331887
Mgeo_scaffold_1	105	p1	(A)11	11	336830	336840
Mgeo_scaffold_1	106	p2	(AT)15	30	337917	337946
Mgeo_scaffold_1	107	c	(T)10ctctctttttataagtttcctttatagttgagcgaggcattac(T)10	63	338192	338254
Mgeo_scaffold_1	108	p1	(T)10	10	338958	338967
Mgeo_scaffold_1	109	p1	(T)13	13	339127	339139
Mgeo_scaffold_1	110	p5	(TCTTT)4	20	340703	340722
Mgeo_scaffold_1	111	p4	(AATA)4	16	346741	346756
Mgeo_scaffold_1	112	p1	(A)11	11	346970	346980
Mgeo_scaffold_1	113	p1	(T)10	10	347174	347183
Mgeo_scaffold_1	114	p1	(T)10	10	348684	348693
Mgeo_scaffold_1	115	p2	(AT)8	16	349353	349368
Mgeo_scaffold_1	116	p3	(TAT)6	18	349747	349764
Mgeo_scaffold_1	117	p1	(T)11	11	353624	353634
Mgeo_scaffold_1	118	p1	(T)10	10	354047	354056
Mgeo_scaffold_1	119	p1	(T)11	11	356440	356450
Mgeo_scaffold_1	120	p1	(A)12	12	356904	356915
Mgeo_scaffold_1	121	p3	(TAT)7	21	357679	357699
Mgeo_scaffold_1	122	p4	(AATA)4	16	358597	358612
Mgeo_scaffold_1	123	c	(A)10gtaaaagttactttattatttttttaacttattaaagaaaatatatgat(TA)16	91	358774	358864
Mgeo_scaffold_1	124	p1	(A)14	14	360045	360058
Mgeo_scaffold_1	125	p1	(T)12	12	361069	361080
Mgeo_scaffold_1	126	p1	(A)15	15	363763	363777
Mgeo_scaffold_1	127	p4	(ATAC)4	16	366541	366556
Mgeo_scaffold_1	128	p1	(T)11	11	367603	367613
Mgeo_scaffold_1	129	p1	(T)11	11	367962	367972
Mgeo_scaffold_1	130	p1	(A)17	17	372105	372121
Mgeo_scaffold_1	131	p1	(T)11	11	375865	375875
Mgeo_scaffold_1	132	p1	(A)12	12	377025	377036
Mgeo_scaffold_1	133	p2	(AT)10	20	377441	377460
Mgeo_scaffold_1	134	p1	(A)16	16	377673	377688
Mgeo_scaffold_1	135	p3	(ATA)6	18	378433	378450
Mgeo_scaffold_1	136	p2	(TA)8	16	378828	378843
Mgeo_scaffold_1	137	p1	(A)10	10	379504	379513
Mgeo_scaffold_1	138	p1	(A)10	10	381014	381023
Mgeo_scaffold_1	139	p1	(T)11	11	381217	381227
Mgeo_scaffold_1	140	p1	(T)10	10	397158	397167
Mgeo_scaffold_1	141	p1	(A)10	10	397545	397554
Mgeo_scaffold_1	142	p1	(T)10	10	397612	397621
Mgeo_scaffold_1	143	p1	(A)15	15	399170	399184
Mgeo_scaffold_1	144	p1	(T)10	10	404026	404035
Mgeo_scaffold_1	145	p1	(T)11	11	408192	408202
Mgeo_scaffold_1	146	p4	(AATA)4	16	409433	409448
Mgeo_scaffold_1	147	p3	(AAT)8	24	409573	409596
Mgeo_scaffold_1	148	p1	(T)11	11	409954	409964
Mgeo_scaffold_1	149	p2	(AT)9	18	412882	412899
Mgeo_scaffold_1	150	p3	(AAT)6	18	414013	414030
Mgeo_scaffold_1	151	p3	(AAG)9	27	418110	418136
Mgeo_scaffold_1	152	c	(GAG)16gaa(GAG)11gaagaggaagaggaagaggaggaggatgaggaggaggaa(GAG)10gaagaggaagaggaagaggaagaagaagaggag(GAA)6	204	418232	418435
Mgeo_scaffold_1	153	p3	(CAA)7	21	420352	420372
Mgeo_scaffold_1	154	p1	(T)12	12	426994	427005
Mgeo_scaffold_1	155	p3	(GAA)6	18	427630	427647
Mgeo_scaffold_1	156	p1	(T)13	13	432077	432089
Mgeo_scaffold_1	157	p1	(A)10	10	432223	432232
Mgeo_scaffold_1	158	p1	(A)10	10	433690	433699
Mgeo_scaffold_1	159	p1	(T)18	18	435092	435109
Mgeo_scaffold_1	160	p1	(A)10	10	436160	436169
Mgeo_scaffold_1	161	p2	(TA)10	20	436451	436470
Mgeo_scaffold_1	162	p2	(AT)11	22	439650	439671
Mgeo_scaffold_1	163	p3	(ATA)20	60	440154	440213
Mgeo_scaffold_1	164	p1	(T)16	16	440689	440704
Mgeo_scaffold_1	165	p1	(A)11	11	444690	444700
Mgeo_scaffold_1	166	p1	(A)10	10	445875	445884
Mgeo_scaffold_1	167	p1	(A)10	10	448239	448248
Mgeo_scaffold_1	168	p1	(A)11	11	451394	451404
Mgeo_scaffold_1	169	p1	(T)11	11	451554	451564
Mgeo_scaffold_1	170	p1	(T)10	10	451771	451780
Mgeo_scaffold_1	171	p1	(T)11	11	452210	452220
Mgeo_scaffold_1	172	p1	(A)10	10	452421	452430
Mgeo_scaffold_1	173	p1	(T)10	10	456652	456661
Mgeo_scaffold_1	174	p1	(T)19	19	458805	458823
Mgeo_scaffold_1	175	p2	(AT)10	20	460022	460041
Mgeo_scaffold_1	176	p4	(TTTA)4	16	460108	460123
Mgeo_scaffold_1	177	p2	(AT)10	20	463207	463226
Mgeo_scaffold_1	178	p2	(TA)10	20	463740	463759
Mgeo_scaffold_1	179	p1	(T)10	10	464470	464479
Mgeo_scaffold_1	180	p1	(T)21	21	468483	468503
Mgeo_scaffold_1	181	p1	(T)15	15	469196	469210
Mgeo_scaffold_1	182	p1	(T)13	13	470444	470456
Mgeo_scaffold_1	183	p1	(T)14	14	470633	470646
Mgeo_scaffold_1	184	p1	(A)15	15	471218	471232
Mgeo_scaffold_1	185	p1	(T)10	10	471693	471702
Mgeo_scaffold_1	186	p1	(A)10	10	471913	471922
Mgeo_scaffold_1	187	p2	(AT)13	26	473611	473636
Mgeo_scaffold_1	188	p1	(A)10	10	481184	481193
Mgeo_scaffold_1	189	p1	(T)15	15	481407	481421
Mgeo_scaffold_1	190	p1	(A)11	11	481476	481486
Mgeo_scaffold_1	191	p1	(T)14	14	488262	488275
Mgeo_scaffold_1	192	p1	(A)11	11	488625	488635
Mgeo_scaffold_1	193	p2	(GA)9	18	489783	489800
Mgeo_scaffold_1	194	p1	(A)11	11	495977	495987
Mgeo_scaffold_1	195	p1	(A)11	11	501138	501148
Mgeo_scaffold_1	196	p1	(T)14	14	506104	506117
Mgeo_scaffold_1	197	p1	(A)11	11	508401	508411
Mgeo_scaffold_1	198	p1	(T)13	13	508582	508594
Mgeo_scaffold_1	199	p1	(T)22	22	508648	508669
Mgeo_scaffold_1	200	p1	(T)13	13	509097	509109
Mgeo_scaffold_1	201	p1	(A)10	10	511838	511847
Mgeo_scaffold_1	202	p1	(T)16	16	513943	513958
Mgeo_scaffold_1	203	p1	(A)11	11	514028	514038
Mgeo_scaffold_1	204	p1	(A)11	11	516738	516748
Mgeo_scaffold_1	205	p1	(T)12	12	516955	516966
Mgeo_scaffold_1	206	p1	(T)12	12	517763	517774
Mgeo_scaffold_1	207	p1	(T)10	10	522525	522534
Mgeo_scaffold_1	208	p1	(T)11	11	524910	524920
Mgeo_scaffold_1	209	p1	(T)10	10	524974	524983
Mgeo_scaffold_1	210	p1	(T)10	10	526756	526765
Mgeo_scaffold_1	211	p1	(T)14	14	528883	528896
Mgeo_scaffold_1	212	p1	(T)11	11	530534	530544
Mgeo_scaffold_1	213	p2	(AT)8	16	531118	531133
Mgeo_scaffold_1	214	p2	(AT)12	24	532841	532864
Mgeo_scaffold_1	215	p1	(T)10	10	534045	534054
Mgeo_scaffold_1	216	p1	(A)11	11	534342	534352
Mgeo_scaffold_1	217	p1	(A)11	11	535250	535260
Mgeo_scaffold_1	218	c	(A)13caattgatt(A)14	36	535468	535503
Mgeo_scaffold_1	219	p2	(AT)9	18	535949	535966
Mgeo_scaffold_1	220	p2	(AT)10	20	536233	536252
Mgeo_scaffold_1	221	p1	(A)10	10	538162	538171
Mgeo_scaffold_1	222	p2	(AT)8	16	541762	541777
Mgeo_scaffold_1	223	p1	(A)10	10	541920	541929
Mgeo_scaffold_1	224	p2	(TA)8	16	543100	543115
Mgeo_scaffold_1	225	p1	(A)14	14	544652	544665
Mgeo_scaffold_1	226	p1	(A)10	10	544971	544980
Mgeo_scaffold_1	227	p1	(A)12	12	545360	545371
Mgeo_scaffold_1	228	p1	(A)10	10	545544	545553
Mgeo_scaffold_1	229	p1	(A)10	10	545839	545848
Mgeo_scaffold_1	230	p3	(TAT)7	21	549321	549341
Mgeo_scaffold_1	231	p1	(T)11	11	550892	550902
Mgeo_scaffold_1	232	p2	(AT)17	34	551051	551084
Mgeo_scaffold_1	233	p2	(AG)9	18	552888	552905
Mgeo_scaffold_1	234	p2	(TA)11	22	552963	552984
Mgeo_scaffold_1	235	p2	(AT)12	24	555887	555910
Mgeo_scaffold_1	236	c	(AT)10aagaattttttaatcattcattcaattatttttgtactatatatgtatg(TATT)4	85	559331	559415
Mgeo_scaffold_1	237	c	(TA)17acaaaataatataatagtttagc(T)13	70	559989	560058
Mgeo_scaffold_1	238	p2	(AT)15	30	561496	561525
Mgeo_scaffold_1	239	p1	(A)11	11	563745	563755
Mgeo_scaffold_1	240	p1	(T)21	21	564034	564054
Mgeo_scaffold_1	241	p4	(CTCA)6	24	564796	564819
Mgeo_scaffold_1	242	p1	(T)10	10	567598	567607
Mgeo_scaffold_1	243	p2	(AT)9	18	567766	567783
Mgeo_scaffold_1	244	p1	(T)11	11	568286	568296
Mgeo_scaffold_1	245	p1	(A)10	10	577101	577110
Mgeo_scaffold_1	246	p2	(TA)14	28	578817	578844
Mgeo_scaffold_1	247	c	(T)10ctaccagaatactgaaaatatgaagaaaacca(ATTT)4	58	579174	579231
Mgeo_scaffold_1	248	c	(A)10tcactcattacacaaaattatgtga(T)10	45	579945	579989
Mgeo_scaffold_1	249	p1	(T)10	10	581931	581940
Mgeo_scaffold_1	250	p1	(T)10	10	582082	582091
Mgeo_scaffold_1	251	p1	(A)11	11	584144	584154
Mgeo_scaffold_1	252	p1	(A)10	10	585254	585263
Mgeo_scaffold_1	253	p1	(A)12	12	587054	587065
Mgeo_scaffold_1	254	p1	(T)11	11	587744	587754
Mgeo_scaffold_1	255	p1	(A)12	12	588928	588939
Mgeo_scaffold_1	256	p1	(T)10	10	591396	591405
Mgeo_scaffold_1	257	p1	(T)13	13	591730	591742
Mgeo_scaffold_1	258	p1	(A)18	18	592129	592146
Mgeo_scaffold_1	259	p1	(A)13	13	592711	592723
Mgeo_scaffold_1	260	p2	(AG)10	20	592801	592820
Mgeo_scaffold_1	261	p1	(T)12	12	594377	594388
Mgeo_scaffold_1	262	p1	(A)11	11	594496	594506
Mgeo_scaffold_1	263	p1	(A)10	10	595028	595037
Mgeo_scaffold_1	264	p1	(A)14	14	595231	595244
Mgeo_scaffold_1	265	p1	(A)13	13	595526	595538
Mgeo_scaffold_1	266	p1	(A)13	13	596463	596475
Mgeo_scaffold_1	267	c	(A)10ccataaacaaggaaaaacag(TAAA)4	46	596882	596927
Mgeo_scaffold_1	268	p4	(AAAT)4	16	600052	600067
Mgeo_scaffold_1	269	p1	(T)11	11	601107	601117
Mgeo_scaffold_1	270	p1	(A)10	10	601370	601379
Mgeo_scaffold_1	271	p1	(A)10	10	601883	601892
Mgeo_scaffold_1	272	p1	(A)14	14	605287	605300
Mgeo_scaffold_1	273	p2	(AT)16	32	605860	605891
Mgeo_scaffold_1	274	p1	(T)16	16	609976	609991
Mgeo_scaffold_1	275	p3	(CAC)6	18	611155	611172
Mgeo_scaffold_1	276	p1	(A)12	12	619136	619147
Mgeo_scaffold_1	277	p1	(A)14	14	620335	620348
Mgeo_scaffold_1	278	p1	(A)10	10	621255	621264
Mgeo_scaffold_1	279	p2	(AT)9	18	621708	621725
Mgeo_scaffold_1	280	p3	(TAT)7	21	622003	622023
Mgeo_scaffold_1	281	p1	(A)13	13	623146	623158
Mgeo_scaffold_1	282	p2	(AT)12	24	631183	631206
Mgeo_scaffold_1	283	p1	(T)13	13	631572	631584
Mgeo_scaffold_1	284	p1	(A)17	17	633958	633974
Mgeo_scaffold_1	285	p1	(T)10	10	642668	642677
Mgeo_scaffold_1	286	p2	(AT)10	20	642784	642803
Mgeo_scaffold_1	287	p1	(T)10	10	642881	642890
Mgeo_scaffold_1	288	p1	(T)10	10	643192	643201
Mgeo_scaffold_1	289	p1	(A)12	12	643945	643956
Mgeo_scaffold_1	290	c	(T)10ctctat(A)10	26	644150	644175
Mgeo_scaffold_1	291	p1	(T)13	13	644612	644624
Mgeo_scaffold_1	292	p5	(AATAA)4	20	645149	645168
Mgeo_scaffold_1	293	p4	(CATT)4	16	647524	647539
Mgeo_scaffold_1	294	p1	(T)10	10	647999	648008
Mgeo_scaffold_1	295	p1	(T)15	15	648985	648999
Mgeo_scaffold_1	296	p1	(T)11	11	649415	649425
Mgeo_scaffold_1	297	p5	(TATTT)4	20	650379	650398
Mgeo_scaffold_1	298	p1	(T)10	10	653990	653999
Mgeo_scaffold_1	299	p3	(CCT)6	18	655399	655416
Mgeo_scaffold_1	300	p2	(AT)8	16	657009	657024
Mgeo_scaffold_1	301	p2	(AT)11	22	657089	657110
Mgeo_scaffold_1	302	p1	(T)10	10	657635	657644
Mgeo_scaffold_1	303	p1	(T)10	10	658871	658880
Mgeo_scaffold_1	304	p1	(T)10	10	666813	666822
Mgeo_scaffold_1	305	p1	(A)12	12	667806	667817
Mgeo_scaffold_1	306	p1	(T)14	14	667897	667910
Mgeo_scaffold_1	307	p2	(AT)9	18	670930	670947
Mgeo_scaffold_1	308	c	(AT)8(AG)10	36	673165	673200
Mgeo_scaffold_1	309	p1	(A)10	10	674177	674186
Mgeo_scaffold_1	310	p1	(A)10	10	674879	674888
Mgeo_scaffold_1	311	p1	(T)10	10	680640	680649
Mgeo_scaffold_1	312	p1	(A)17	17	682709	682725
Mgeo_scaffold_1	313	p1	(A)16	16	682822	682837
Mgeo_scaffold_1	314	p1	(T)13	13	685902	685914
Mgeo_scaffold_1	315	p2	(TA)25	50	687622	687671
Mgeo_scaffold_1	316	c	(T)10aatgtcactatcatgaagttctgcgttgttactcatgattcttttggcc(T)10	69	690327	690395
Mgeo_scaffold_1	317	p3	(AAT)13	39	699044	699082
Mgeo_scaffold_1	318	p1	(A)11	11	699656	699666
Mgeo_scaffold_1	319	p1	(T)14	14	699812	699825
Mgeo_scaffold_1	320	p2	(CT)10	20	700366	700385
Mgeo_scaffold_1	321	p1	(T)11	11	700476	700486
Mgeo_scaffold_1	322	p3	(TTC)7	21	701391	701411
Mgeo_scaffold_1	323	p1	(A)10	10	701896	701905
Mgeo_scaffold_1	324	c	(A)15tttgtaataagatagtttatgtatttgggagagagatatga(T)10	66	702812	702877
Mgeo_scaffold_1	325	p1	(A)12	12	703448	703459
Mgeo_scaffold_1	326	p1	(T)11	11	703570	703580
Mgeo_scaffold_1	327	p6	(AGAAAA)4	24	703748	703771
Mgeo_scaffold_1	328	p4	(TTTA)4	16	709793	709808
Mgeo_scaffold_1	329	p1	(A)11	11	713495	713505
Mgeo_scaffold_1	330	p2	(AT)23	46	713574	713619
Mgeo_scaffold_1	331	p2	(TA)16	32	716314	716345
Mgeo_scaffold_1	332	p1	(A)16	16	718654	718669
Mgeo_scaffold_1	333	c	(T)13catatttttactgggcgatggggttgtttacttcaatgatg(T)12caattaatgggtattgagataattcgaaagtgggagcag(T)17	122	719201	719322
Mgeo_scaffold_1	334	p1	(A)12	12	726410	726421
Mgeo_scaffold_1	335	c*	(A)15(AT)11*	36	726517	726552
Mgeo_scaffold_1	336	p2	(AT)8	16	729233	729248
Mgeo_scaffold_1	337	c	(AT)8aatattagtaagatatcacatctaaattactcaatttcaatt(A)10gagaaag(A)11	86	729387	729472
Mgeo_scaffold_1	338	p1	(A)18	18	729851	729868
Mgeo_scaffold_1	339	p1	(A)11	11	730309	730319
Mgeo_scaffold_1	340	p1	(A)10	10	732861	732870
Mgeo_scaffold_1	341	p1	(A)10	10	733579	733588
Mgeo_scaffold_1	342	p2	(AT)15	30	733684	733713
Mgeo_scaffold_1	343	p1	(T)11	11	737029	737039
Mgeo_scaffold_1	344	p1	(A)12	12	737200	737211
Mgeo_scaffold_1	345	p3	(TTA)6	18	740078	740095
Mgeo_scaffold_1	346	p2	(AT)10	20	740756	740775
Mgeo_scaffold_1	347	p1	(A)16	16	743556	743571
Mgeo_scaffold_1	348	p1	(T)11	11	745731	745741
Mgeo_scaffold_1	349	p1	(T)10	10	750066	750075
Mgeo_scaffold_1	350	p1	(T)11	11	750361	750371
Mgeo_scaffold_1	351	p3	(TTA)6	18	755064	755081
Mgeo_scaffold_1	352	p2	(AT)11	22	755152	755173
Mgeo_scaffold_1	353	p1	(T)14	14	758326	758339
Mgeo_scaffold_1	354	p2	(CT)8	16	767108	767123
Mgeo_scaffold_1	355	p1	(A)11	11	767480	767490
Mgeo_scaffold_1	356	c	(T)12g(T)14	27	771244	771270
Mgeo_scaffold_1	357	p1	(A)10	10	771858	771867
Mgeo_scaffold_1	358	p1	(A)13	13	772253	772265
Mgeo_scaffold_1	359	p1	(T)10	10	778110	778119
Mgeo_scaffold_1	360	p1	(A)10	10	783761	783770
Mgeo_scaffold_1	361	p1	(A)10	10	785106	785115
Mgeo_scaffold_1	362	p1	(A)10	10	785415	785424
Mgeo_scaffold_1	363	p1	(T)11	11	788979	788989
Mgeo_scaffold_1	364	p2	(AT)17	34	789771	789804
Mgeo_scaffold_1	365	p4	(ATTT)4	16	792309	792324
Mgeo_scaffold_1	366	p2	(AT)8	16	792553	792568
Mgeo_scaffold_1	367	p1	(T)13	13	792727	792739
Mgeo_scaffold_1	368	p1	(A)13	13	795957	795969
Mgeo_scaffold_1	369	p1	(A)10	10	796023	796032
Mgeo_scaffold_1	370	p2	(AT)11	22	796416	796437
Mgeo_scaffold_1	371	c	(TA)8(T)10	26	797698	797723
Mgeo_scaffold_1	372	p2	(AT)16	32	798286	798317
Mgeo_scaffold_1	373	p1	(A)10	10	799101	799110
Mgeo_scaffold_1	374	c	(A)10g(T)10	21	799437	799457
Mgeo_scaffold_1	375	p1	(A)13	13	799894	799906
Mgeo_scaffold_1	376	p1	(T)13	13	801972	801984
Mgeo_scaffold_1	377	p4	(TCGT)4	16	802269	802284
Mgeo_scaffold_1	378	p2	(GA)9	18	803221	803238
Mgeo_scaffold_1	379	p1	(A)16	16	804295	804310
Mgeo_scaffold_1	380	p1	(A)16	16	807594	807609
Mgeo_scaffold_1	381	p1	(A)13	13	807982	807994
Mgeo_scaffold_1	382	p1	(T)11	11	808482	808492
Mgeo_scaffold_1	383	p1	(A)14	14	808779	808792
Mgeo_scaffold_1	384	p3	(ATA)6	18	809095	809112
Mgeo_scaffold_1	385	p1	(A)13	13	812662	812674
Mgeo_scaffold_1	386	p1	(T)10	10	813527	813536
Mgeo_scaffold_1	387	p1	(T)13	13	814511	814523
Mgeo_scaffold_1	388	p1	(A)10	10	819474	819483
Mgeo_scaffold_1	389	p1	(T)10	10	820471	820480
Mgeo_scaffold_1	390	p3	(AAT)12	36	820730	820765
Mgeo_scaffold_1	391	p1	(A)11	11	824432	824442
Mgeo_scaffold_1	392	p1	(T)10	10	828003	828012
Mgeo_scaffold_1	393	p2	(AT)8	16	830033	830048
Mgeo_scaffold_1	394	p1	(T)12	12	834051	834062
Mgeo_scaffold_1	395	p1	(A)10	10	834714	834723
Mgeo_scaffold_1	396	p1	(A)10	10	835145	835154
Mgeo_scaffold_1	397	p1	(T)12	12	835526	835537
Mgeo_scaffold_1	398	p2	(TA)9	18	836629	836646
Mgeo_scaffold_1	399	p1	(T)10	10	840099	840108
Mgeo_scaffold_1	400	p1	(A)10	10	843532	843541
Mgeo_scaffold_1	401	c	(A)11gaaacaagaag(A)10	32	845957	845988
Mgeo_scaffold_1	402	p1	(T)11	11	847914	847924
Mgeo_scaffold_1	403	p1	(T)10	10	849221	849230
Mgeo_scaffold_1	404	p2	(TA)12	24	852656	852679
Mgeo_scaffold_1	405	p3	(ATT)9	27	854210	854236
Mgeo_scaffold_1	406	p1	(A)14	14	854467	854480
Mgeo_scaffold_1	407	p1	(T)14	14	856022	856035
Mgeo_scaffold_1	408	p1	(T)11	11	857410	857420
Mgeo_scaffold_1	409	p5	(ATAAA)4	20	861202	861221
Mgeo_scaffold_1	410	p1	(T)10	10	861470	861479
Mgeo_scaffold_1	411	p1	(T)10	10	868089	868098
Mgeo_scaffold_1	412	p1	(A)11	11	868241	868251
Mgeo_scaffold_1	413	p1	(A)12	12	868498	868509
Mgeo_scaffold_1	414	p1	(T)13	13	868656	868668
Mgeo_scaffold_1	415	p3	(TAT)9	27	868782	868808
Mgeo_scaffold_1	416	p1	(A)10	10	869051	869060
Mgeo_scaffold_1	417	p3	(AAT)6	18	869249	869266
Mgeo_scaffold_1	418	p1	(A)11	11	869568	869578
Mgeo_scaffold_1	419	p1	(T)12	12	869910	869921
Mgeo_scaffold_1	420	p1	(A)10	10	871333	871342
Mgeo_scaffold_1	421	p2	(TA)10	20	873331	873350
Mgeo_scaffold_1	422	p1	(A)10	10	877132	877141
Mgeo_scaffold_1	423	p1	(A)11	11	878311	878321
Mgeo_scaffold_1	424	p3	(AAT)6	18	879319	879336
Mgeo_scaffold_1	425	p1	(T)10	10	880464	880473
Mgeo_scaffold_1	426	p1	(A)11	11	881761	881771
Mgeo_scaffold_1	427	p1	(A)10	10	883221	883230
Mgeo_scaffold_1	428	p1	(A)10	10	885827	885836
Mgeo_scaffold_1	429	p1	(T)10	10	886236	886245
Mgeo_scaffold_1	430	p2	(TA)9	18	887117	887134
Mgeo_scaffold_1	431	p1	(T)14	14	887902	887915
Mgeo_scaffold_1	432	p1	(T)11	11	889518	889528
Mgeo_scaffold_1	433	p1	(A)12	12	890265	890276
Mgeo_scaffold_1	434	p1	(A)11	11	891257	891267
Mgeo_scaffold_1	435	p1	(T)13	13	893673	893685
Mgeo_scaffold_1	436	c	(TA)10tgaaagttacagtagcaaagcacactttagttagacagtacacaaaagt(A)13	82	897455	897536
Mgeo_scaffold_1	437	p1	(A)10	10	898513	898522
Mgeo_scaffold_1	438	p1	(T)11	11	900050	900060
Mgeo_scaffold_1	439	p2	(TA)10	20	907150	907169
Mgeo_scaffold_1	440	p1	(A)11	11	908155	908165
Mgeo_scaffold_1	441	p1	(A)15	15	909134	909148
Mgeo_scaffold_1	442	p1	(T)11	11	913082	913092
Mgeo_scaffold_1	443	p1	(A)10	10	913247	913256
Mgeo_scaffold_1	444	p1	(A)13	13	919826	919838
Mgeo_scaffold_1	445	p1	(T)15	15	920142	920156
Mgeo_scaffold_1	446	p1	(A)10	10	926455	926464
Mgeo_scaffold_1	447	p1	(A)11	11	927417	927427
Mgeo_scaffold_1	448	c	(TAA)7ttaatcaaatatatgaattaacatttgaatattt(A)11	66	928003	928068
Mgeo_scaffold_1	449	p1	(T)10	10	930197	930206
Mgeo_scaffold_1	450	p1	(T)12	12	931688	931699
Mgeo_scaffold_1	451	p1	(A)15	15	933545	933559
Mgeo_scaffold_1	452	p1	(A)11	11	934759	934769
Mgeo_scaffold_1	453	p1	(T)10	10	935443	935452
Mgeo_scaffold_1	454	p1	(T)10	10	935571	935580
Mgeo_scaffold_1	455	p1	(T)10	10	936850	936859
Mgeo_scaffold_1	456	p1	(T)10	10	937959	937968
Mgeo_scaffold_1	457	p1	(A)13	13	941371	941383
Mgeo_scaffold_1	458	p2	(AT)10	20	941963	941982
Mgeo_scaffold_1	459	p6	(TGTGTT)4	24	942635	942658
Mgeo_scaffold_1	460	p1	(A)10	10	943637	943646
Mgeo_scaffold_1	461	p1	(A)12	12	944261	944272
Mgeo_scaffold_1	462	p1	(T)12	12	944423	944434
Mgeo_scaffold_1	463	c	(T)10cctttttcttctattttttattttctcttttttcttctattttagg(T)12	68	944667	944734
Mgeo_scaffold_1	464	p1	(T)13	13	945958	945970
Mgeo_scaffold_1	465	p1	(T)11	11	947055	947065
Mgeo_scaffold_1	466	p1	(T)15	15	947433	947447
Mgeo_scaffold_1	467	p2	(AT)11	22	950517	950538
Mgeo_scaffold_1	468	p1	(A)10	10	951026	951035
Mgeo_scaffold_1	469	p2	(AT)10	20	953670	953689
Mgeo_scaffold_1	470	p2	(AT)15	30	954674	954703
Mgeo_scaffold_1	471	p2	(AT)16	32	955886	955917
Mgeo_scaffold_1	472	p3	(ATA)6	18	956099	956116
Mgeo_scaffold_1	473	p1	(A)10	10	957748	957757
Mgeo_scaffold_1	474	p4	(AAAG)4	16	958316	958331
Mgeo_scaffold_1	475	p1	(T)14	14	959535	959548
Mgeo_scaffold_1	476	p2	(AG)11	22	960569	960590
Mgeo_scaffold_1	477	p2	(AT)9	18	961134	961151
Mgeo_scaffold_1	478	p1	(T)10	10	961533	961542
Mgeo_scaffold_1	479	p1	(T)11	11	961784	961794
Mgeo_scaffold_1	480	p1	(A)10	10	962148	962157
Mgeo_scaffold_1	481	p1	(A)15	15	962535	962549
Mgeo_scaffold_1	482	p4	(AATA)4	16	963408	963423
Mgeo_scaffold_1	483	p1	(T)12	12	964089	964100
Mgeo_scaffold_1	484	p2	(AT)8	16	965595	965610
Mgeo_scaffold_1	485	p1	(A)15	15	967262	967276
Mgeo_scaffold_1	486	p1	(A)12	12	967795	967806
Mgeo_scaffold_1	487	p4	(TTAT)5	20	968157	968176
Mgeo_scaffold_1	488	p1	(A)10	10	972483	972492
Mgeo_scaffold_1	489	p1	(A)11	11	973800	973810
Mgeo_scaffold_1	490	p2	(TA)13	26	974835	974860
Mgeo_scaffold_1	491	p1	(A)10	10	981167	981176
Mgeo_scaffold_1	492	p1	(T)10	10	981246	981255
Mgeo_scaffold_1	493	p2	(AT)15	30	984160	984189
Mgeo_scaffold_1	494	c	(C)12t(C)21	34	985753	985786
Mgeo_scaffold_1	495	p1	(T)10	10	987867	987876
Mgeo_scaffold_1	496	p1	(A)10	10	988605	988614
Mgeo_scaffold_1	497	p1	(A)10	10	988843	988852
Mgeo_scaffold_1	498	p1	(A)10	10	989280	989289
Mgeo_scaffold_1	499	p1	(A)19	19	990024	990042
Mgeo_scaffold_1	500	p1	(T)16	16	993023	993038
Mgeo_scaffold_1	501	p1	(T)13	13	994947	994959
Mgeo_scaffold_1	502	p1	(A)11	11	997778	997788
Mgeo_scaffold_1	503	p1	(T)10	10	997983	997992
Mgeo_scaffold_1	504	p2	(AT)8	16	998244	998259
Mgeo_scaffold_1	505	p1	(T)11	11	999009	999019
Mgeo_scaffold_1	506	p1	(A)10	10	999921	999930
Mgeo_scaffold_1	507	p1	(T)12	12	1000592	1000603
Mgeo_scaffold_1	508	p1	(A)10	10	1007860	1007869
Mgeo_scaffold_1	509	p2	(AT)9	18	1008124	1008141
Mgeo_scaffold_1	510	p1	(A)10	10	1013872	1013881
Mgeo_scaffold_1	511	p4	(AGTG)4	16	1014897	1014912
Mgeo_scaffold_1	512	p1	(A)14	14	1016844	1016857
Mgeo_scaffold_1	513	c	(AT)8(A)10	26	1017325	1017350
Mgeo_scaffold_1	514	p3	(TGG)7	21	1019978	1019998
Mgeo_scaffold_1	515	p1	(A)16	16	1021751	1021766
Mgeo_scaffold_1	516	p1	(A)10	10	1022845	1022854
Mgeo_scaffold_1	517	c*	(AT)9(T)14*	31	1022908	1022938
Mgeo_scaffold_1	518	p1	(T)10	10	1026159	1026168
Mgeo_scaffold_1	519	p1	(T)10	10	1031792	1031801
Mgeo_scaffold_1	520	p1	(A)10	10	1034203	1034212
Mgeo_scaffold_1	521	p1	(T)12	12	1040795	1040806
Mgeo_scaffold_1	522	p1	(T)10	10	1041962	1041971
Mgeo_scaffold_1	523	p1	(A)37	37	1042656	1042692
Mgeo_scaffold_1	524	p4	(TTTG)4	16	1043927	1043942
Mgeo_scaffold_1	525	p1	(A)12	12	1045687	1045698
Mgeo_scaffold_1	526	p1	(A)10	10	1045830	1045839
Mgeo_scaffold_1	527	p1	(A)10	10	1046009	1046018
Mgeo_scaffold_1	528	p1	(T)10	10	1046148	1046157
Mgeo_scaffold_1	529	p1	(A)12	12	1046597	1046608
Mgeo_scaffold_1	530	p1	(T)10	10	1046947	1046956
Mgeo_scaffold_1	531	p1	(A)10	10	1051359	1051368
Mgeo_scaffold_1	532	p1	(T)10	10	1051930	1051939
Mgeo_scaffold_1	533	p1	(T)10	10	1052104	1052113
Mgeo_scaffold_1	534	p1	(A)10	10	1053067	1053076
Mgeo_scaffold_1	535	p3	(ATA)6	18	1054907	1054924
Mgeo_scaffold_1	536	p1	(A)15	15	1055072	1055086
Mgeo_scaffold_1	537	p1	(T)13	13	1055165	1055177
Mgeo_scaffold_1	538	p1	(T)12	12	1056644	1056655
Mgeo_scaffold_1	539	p1	(T)10	10	1062351	1062360
Mgeo_scaffold_1	540	p1	(A)10	10	1066384	1066393
Mgeo_scaffold_1	541	p1	(A)10	10	1067928	1067937
Mgeo_scaffold_1	542	p1	(A)13	13	1071325	1071337
Mgeo_scaffold_1	543	p1	(A)10	10	1071446	1071455
Mgeo_scaffold_1	544	p3	(TTA)6	18	1077525	1077542
Mgeo_scaffold_1	545	p1	(T)12	12	1077843	1077854
Mgeo_scaffold_1	546	p2	(AT)8	16	1078145	1078160
Mgeo_scaffold_1	547	p1	(T)10	10	1084551	1084560
Mgeo_scaffold_1	548	p1	(T)10	10	1086186	1086195
Mgeo_scaffold_1	549	p1	(A)11	11	1088244	1088254
Mgeo_scaffold_1	550	p1	(T)10	10	1088558	1088567
Mgeo_scaffold_1	551	p1	(T)10	10	1094225	1094234
Mgeo_scaffold_1	552	p1	(T)11	11	1098849	1098859
Mgeo_scaffold_1	553	p1	(T)10	10	1099075	1099084
Mgeo_scaffold_1	554	p1	(T)10	10	1102139	1102148
Mgeo_scaffold_1	555	p2	(TA)12	24	1104893	1104916
Mgeo_scaffold_1	556	p4	(TGGT)4	16	1106245	1106260
Mgeo_scaffold_1	557	p1	(T)10	10	1106490	1106499
Mgeo_scaffold_1	558	p1	(A)10	10	1112146	1112155
Mgeo_scaffold_1	559	p3	(TAA)9	27	1112717	1112743
Mgeo_scaffold_1	560	p1	(A)11	11	1114029	1114039
Mgeo_scaffold_1	561	p2	(AT)10	20	1114447	1114466
Mgeo_scaffold_1	562	p5	(ATGCC)5	25	1115026	1115050
Mgeo_scaffold_1	563	p1	(T)10	10	1117317	1117326
Mgeo_scaffold_1	564	p1	(A)10	10	1119711	1119720
Mgeo_scaffold_1	565	p2	(TA)9	18	1120955	1120972
Mgeo_scaffold_1	566	p1	(T)10	10	1126001	1126010
Mgeo_scaffold_1	567	p2	(AT)13	26	1127486	1127511
Mgeo_scaffold_1	568	p1	(T)13	13	1127961	1127973
Mgeo_scaffold_1	569	p1	(A)10	10	1128268	1128277
Mgeo_scaffold_1	570	p1	(A)13	13	1130910	1130922
Mgeo_scaffold_1	571	p1	(T)10	10	1132204	1132213
Mgeo_scaffold_1	572	p2	(AC)8	16	1133019	1133034
Mgeo_scaffold_1	573	p2	(TC)8	16	1133769	1133784
Mgeo_scaffold_1	574	p2	(CT)12	24	1134766	1134789
Mgeo_scaffold_1	575	p4	(TCTT)4	16	1134864	1134879
Mgeo_scaffold_1	576	p2	(TC)9	18	1135292	1135309
Mgeo_scaffold_1	577	p1	(A)13	13	1137873	1137885
Mgeo_scaffold_1	578	p1	(A)11	11	1138018	1138028
Mgeo_scaffold_1	579	p2	(TA)11	22	1142222	1142243
Mgeo_scaffold_1	580	p1	(T)13	13	1142797	1142809
Mgeo_scaffold_1	581	p1	(T)10	10	1144734	1144743
Mgeo_scaffold_1	582	p1	(T)11	11	1144992	1145002
Mgeo_scaffold_1	583	c	(A)10taaatcc(T)12	29	1146526	1146554
Mgeo_scaffold_1	584	p1	(A)12	12	1146817	1146828
Mgeo_scaffold_1	585	p1	(T)12	12	1147551	1147562
Mgeo_scaffold_1	586	p1	(A)11	11	1148365	1148375
Mgeo_scaffold_1	587	p1	(A)13	13	1154479	1154491
Mgeo_scaffold_1	588	p3	(ATT)10	30	1157515	1157544
Mgeo_scaffold_1	589	p1	(T)13	13	1159011	1159023
Mgeo_scaffold_1	590	p5	(AAAAT)4	20	1160185	1160204
Mgeo_scaffold_1	591	p1	(A)10	10	1163408	1163417
Mgeo_scaffold_1	592	p2	(TA)15	30	1164794	1164823
Mgeo_scaffold_1	593	p1	(T)10	10	1165952	1165961
Mgeo_scaffold_1	594	p1	(T)14	14	1169718	1169731
Mgeo_scaffold_1	595	p1	(T)10	10	1170496	1170505
Mgeo_scaffold_1	596	p1	(A)10	10	1170978	1170987
Mgeo_scaffold_1	597	p1	(A)10	10	1175664	1175673
Mgeo_scaffold_1	598	p1	(A)12	12	1176028	1176039
Mgeo_scaffold_1	599	p2	(TA)8	16	1176162	1176177
Mgeo_scaffold_1	600	p4	(AAAT)4	16	1176418	1176433
Mgeo_scaffold_1	601	p1	(T)16	16	1177020	1177035
Mgeo_scaffold_1	602	p1	(T)11	11	1177541	1177551
Mgeo_scaffold_1	603	p1	(A)10	10	1178884	1178893
Mgeo_scaffold_1	604	p1	(T)15	15	1179001	1179015
Mgeo_scaffold_1	605	p1	(T)10	10	1184658	1184667
Mgeo_scaffold_1	606	p1	(T)10	10	1185863	1185872
Mgeo_scaffold_1	607	c	(T)11caaagtttattaataatttctaaattgatgtaagta(T)10	57	1186641	1186697
Mgeo_scaffold_1	608	p1	(T)10	10	1186772	1186781
Mgeo_scaffold_1	609	p2	(AT)10	20	1193866	1193885
Mgeo_scaffold_1	610	p1	(A)10	10	1195282	1195291
Mgeo_scaffold_1	611	p1	(T)11	11	1196913	1196923
Mgeo_scaffold_1	612	p1	(T)11	11	1198884	1198894
Mgeo_scaffold_1	613	p2	(TA)9	18	1200876	1200893
Mgeo_scaffold_1	614	p1	(A)10	10	1203457	1203466
Mgeo_scaffold_1	615	p1	(A)13	13	1208113	1208125
Mgeo_scaffold_1	616	p1	(A)15	15	1209196	1209210
Mgeo_scaffold_1	617	p1	(T)10	10	1209942	1209951
Mgeo_scaffold_1	618	p1	(T)10	10	1217871	1217880
Mgeo_scaffold_1	619	p4	(ATTA)4	16	1218149	1218164
Mgeo_scaffold_1	620	p2	(TA)13	26	1218503	1218528
Mgeo_scaffold_1	621	p1	(A)10	10	1219240	1219249
Mgeo_scaffold_1	622	c	(ATTT)4taatttttttcctttttcggctttggagctgcgagtgtgtgtttttc(GTT)6gtggcttcgatattgtctccgttcccgtttccttcttcgaccgc(T)10	135	1219685	1219819
Mgeo_scaffold_1	623	p1	(T)13	13	1223969	1223981
Mgeo_scaffold_1	624	p4	(TGAT)4	16	1228283	1228298
Mgeo_scaffold_1	625	p1	(T)11	11	1242723	1242733
Mgeo_scaffold_1	626	p1	(T)11	11	1242970	1242980
Mgeo_scaffold_1	627	p1	(A)11	11	1243139	1243149
Mgeo_scaffold_1	628	p1	(T)14	14	1243313	1243326
Mgeo_scaffold_1	629	p1	(T)10	10	1244689	1244698
Mgeo_scaffold_1	630	p1	(A)12	12	1244895	1244906
Mgeo_scaffold_1	631	p2	(AT)18	36	1246705	1246740
Mgeo_scaffold_1	632	p2	(GA)8	16	1247068	1247083
Mgeo_scaffold_1	633	p1	(T)10	10	1247749	1247758
Mgeo_scaffold_1	634	p1	(A)10	10	1248222	1248231
Mgeo_scaffold_1	635	p1	(T)11	11	1248892	1248902
Mgeo_scaffold_1	636	p5	(TTTTA)4	20	1249184	1249203
Mgeo_scaffold_1	637	p6	(TTCCAT)4	24	1256370	1256393
Mgeo_scaffold_1	638	p1	(T)11	11	1259535	1259545
Mgeo_scaffold_1	639	c	(T)17atctaatttctcatttttaaag(A)10	49	1260024	1260072
Mgeo_scaffold_1	640	p1	(T)10	10	1261501	1261510
Mgeo_scaffold_1	641	p2	(AT)12	24	1264862	1264885
Mgeo_scaffold_1	642	p2	(TA)21	42	1265112	1265153
Mgeo_scaffold_1	643	p1	(T)11	11	1265872	1265882
Mgeo_scaffold_1	644	p2	(AT)15	30	1266480	1266509
Mgeo_scaffold_1	645	p1	(T)15	15	1266565	1266579
Mgeo_scaffold_1	646	p1	(A)10	10	1267846	1267855
Mgeo_scaffold_1	647	p1	(A)10	10	1269201	1269210
Mgeo_scaffold_1	648	p2	(AT)8	16	1269408	1269423
Mgeo_scaffold_1	649	p1	(A)11	11	1270768	1270778
Mgeo_scaffold_1	650	p1	(A)13	13	1270923	1270935
Mgeo_scaffold_1	651	p2	(AT)12	24	1273629	1273652
Mgeo_scaffold_1	652	p1	(A)12	12	1275295	1275306
Mgeo_scaffold_1	653	p1	(A)11	11	1277442	1277452
Mgeo_scaffold_1	654	p1	(A)11	11	1279511	1279521
Mgeo_scaffold_1	655	p1	(T)10	10	1284469	1284478
Mgeo_scaffold_1	656	p4	(ATAA)4	16	1284533	1284548
Mgeo_scaffold_1	657	p2	(TA)10	20	1286396	1286415
Mgeo_scaffold_1	658	p1	(A)11	11	1286961	1286971
Mgeo_scaffold_1	659	p1	(A)13	13	1287126	1287138
Mgeo_scaffold_1	660	p3	(ATT)6	18	1288479	1288496
Mgeo_scaffold_1	661	p1	(A)10	10	1288811	1288820
Mgeo_scaffold_1	662	p1	(T)12	12	1289696	1289707
Mgeo_scaffold_1	663	p1	(A)14	14	1292094	1292107
Mgeo_scaffold_1	664	p1	(A)10	10	1292232	1292241
Mgeo_scaffold_1	665	p1	(T)10	10	1293369	1293378
Mgeo_scaffold_1	666	p1	(T)15	15	1294611	1294625
Mgeo_scaffold_1	667	p1	(A)12	12	1300392	1300403
Mgeo_scaffold_1	668	p2	(AT)9	18	1300737	1300754
Mgeo_scaffold_1	669	p2	(CT)8	16	1302323	1302338
Mgeo_scaffold_1	670	p2	(CA)8	16	1302720	1302735
Mgeo_scaffold_1	671	p1	(T)11	11	1307398	1307408
Mgeo_scaffold_1	672	p2	(AT)12	24	1309956	1309979
Mgeo_scaffold_1	673	p1	(T)10	10	1310048	1310057
Mgeo_scaffold_1	674	p2	(AT)16	32	1310771	1310802
Mgeo_scaffold_1	675	p1	(T)10	10	1311976	1311985
Mgeo_scaffold_1	676	p1	(A)12	12	1317727	1317738
Mgeo_scaffold_1	677	p1	(T)10	10	1317919	1317928
Mgeo_scaffold_1	678	p3	(TCA)6	18	1324487	1324504
Mgeo_scaffold_1	679	p2	(TA)8	16	1341667	1341682
Mgeo_scaffold_1	680	p1	(T)10	10	1341990	1341999
Mgeo_scaffold_1	681	p1	(T)14	14	1342084	1342097
Mgeo_scaffold_1	682	p2	(AT)8	16	1342811	1342826
Mgeo_scaffold_1	683	c	(A)10tcaaaagtctacacttaatgaattggaatgacatgtttattaaagat(A)14	71	1342897	1342967
Mgeo_scaffold_1	684	p1	(A)11	11	1345591	1345601
Mgeo_scaffold_1	685	c	(T)12cacataaaaggatca(T)10	37	1349225	1349261
Mgeo_scaffold_1	686	p6	(CTCTTT)4	24	1350747	1350770
Mgeo_scaffold_1	687	p1	(A)11	11	1351819	1351829
Mgeo_scaffold_1	688	p2	(AT)12	24	1352406	1352429
Mgeo_scaffold_1	689	p1	(A)11	11	1357053	1357063
Mgeo_scaffold_1	690	p1	(A)17	17	1357967	1357983
Mgeo_scaffold_1	691	p5	(AGGAC)4	20	1360994	1361013
Mgeo_scaffold_1	692	p1	(A)10	10	1367232	1367241
Mgeo_scaffold_1	693	p2	(AT)19	38	1369031	1369068
Mgeo_scaffold_1	694	p2	(AT)16	32	1369628	1369659
Mgeo_scaffold_1	695	p2	(AT)8	16	1370200	1370215
Mgeo_scaffold_1	696	p1	(A)14	14	1370833	1370846
Mgeo_scaffold_1	697	p1	(T)10	10	1372180	1372189
Mgeo_scaffold_1	698	p2	(AT)8	16	1372838	1372853
Mgeo_scaffold_1	699	p1	(A)10	10	1374728	1374737
Mgeo_scaffold_1	700	p1	(T)13	13	1375105	1375117
Mgeo_scaffold_1	701	p2	(AT)14	28	1376966	1376993
Mgeo_scaffold_1	702	p1	(A)13	13	1379599	1379611
Mgeo_scaffold_1	703	p1	(A)12	12	1380566	1380577
Mgeo_scaffold_1	704	p1	(A)10	10	1382171	1382180
Mgeo_scaffold_1	705	p1	(A)11	11	1384493	1384503
Mgeo_scaffold_1	706	p1	(A)10	10	1385399	1385408
Mgeo_scaffold_1	707	c	(T)12aatagaacattgtcttggtatta(AT)15	65	1387273	1387337
Mgeo_scaffold_1	708	p1	(T)10	10	1387700	1387709
Mgeo_scaffold_1	709	p6	(CACAAA)4	24	1389711	1389734
Mgeo_scaffold_1	710	p1	(T)14	14	1390583	1390596
Mgeo_scaffold_1	711	c	(A)10tgaaaatttgtagtagtgtaattaatattttttattggcttgttaaagag(T)12	72	1393604	1393675
Mgeo_scaffold_1	712	p2	(AT)9	18	1396350	1396367
Mgeo_scaffold_1	713	p1	(T)11	11	1398546	1398556
Mgeo_scaffold_1	714	p1	(T)10	10	1398807	1398816
Mgeo_scaffold_1	715	p1	(T)13	13	1401545	1401557
Mgeo_scaffold_1	716	p1	(A)20	20	1402239	1402258
Mgeo_scaffold_1	717	c	(AT)9ttta(T)10	32	1402558	1402589
Mgeo_scaffold_1	718	p1	(T)14	14	1404371	1404384
Mgeo_scaffold_1	719	p1	(T)11	11	1406700	1406710
Mgeo_scaffold_1	720	p1	(A)10	10	1407609	1407618
Mgeo_scaffold_1	721	p1	(A)12	12	1408176	1408187
Mgeo_scaffold_1	722	p1	(A)13	13	1408302	1408314
Mgeo_scaffold_1	723	p1	(T)11	11	1409172	1409182
Mgeo_scaffold_1	724	p3	(TTA)6	18	1413306	1413323
Mgeo_scaffold_1	725	c	(A)13tctcatttgatagtttcttgtccacgtgtgtatatttatatattt(A)13	71	1413820	1413890
Mgeo_scaffold_1	726	c	(TA)17(T)14	48	1418907	1418954
Mgeo_scaffold_1	727	p1	(T)12	12	1419442	1419453
Mgeo_scaffold_1	728	p3	(AAG)8	24	1421796	1421819
Mgeo_scaffold_1	729	c	(A)13tgttgtaaatgatacaaa(TGTT)4	47	1422473	1422519
Mgeo_scaffold_1	730	p1	(A)10	10	1422845	1422854
Mgeo_scaffold_1	731	p2	(TA)14	28	1426096	1426123
Mgeo_scaffold_1	732	p2	(AT)16	32	1426594	1426625
Mgeo_scaffold_1	733	p1	(A)10	10	1430360	1430369
Mgeo_scaffold_1	734	p1	(A)13	13	1443998	1444010
Mgeo_scaffold_1	735	c	(T)10a(T)10	21	1445576	1445596
Mgeo_scaffold_1	736	p1	(A)10	10	1449246	1449255
Mgeo_scaffold_1	737	p1	(T)10	10	1449913	1449922
Mgeo_scaffold_1	738	p3	(TCT)6	18	1453153	1453170
Mgeo_scaffold_1	739	p1	(T)11	11	1453869	1453879
Mgeo_scaffold_1	740	p2	(AT)18	36	1455894	1455929
Mgeo_scaffold_1	741	p2	(AT)10	20	1458242	1458261
Mgeo_scaffold_1	742	p1	(A)13	13	1459024	1459036
Mgeo_scaffold_1	743	p1	(A)10	10	1461731	1461740
Mgeo_scaffold_1	744	p1	(T)10	10	1463900	1463909
Mgeo_scaffold_1	745	p1	(A)17	17	1465376	1465392
Mgeo_scaffold_1	746	p1	(A)10	10	1466694	1466703
Mgeo_scaffold_1	747	p6	(CGGTGG)6	36	1468458	1468493
Mgeo_scaffold_1	748	p3	(TAA)6	18	1468873	1468890
Mgeo_scaffold_1	749	p2	(AT)15	30	1472332	1472361
Mgeo_scaffold_1	750	c	(T)13g(T)14	28	1475839	1475866
Mgeo_scaffold_1	751	p4	(AGAA)5	20	1479743	1479762
Mgeo_scaffold_1	752	p1	(T)10	10	1483371	1483380
Mgeo_scaffold_1	753	p1	(T)10	10	1484069	1484078
Mgeo_scaffold_1	754	p1	(A)10	10	1484582	1484591
Mgeo_scaffold_1	755	p3	(TCT)6	18	1486089	1486106
Mgeo_scaffold_1	756	p4	(AAAG)4	16	1486770	1486785
Mgeo_scaffold_1	757	p1	(A)10	10	1490167	1490176
Mgeo_scaffold_1	758	p1	(T)10	10	1493128	1493137
Mgeo_scaffold_1	759	p1	(T)11	11	1493809	1493819
Mgeo_scaffold_1	760	p1	(A)13	13	1495391	1495403
Mgeo_scaffold_1	761	p1	(T)11	11	1497266	1497276
Mgeo_scaffold_1	762	p1	(T)10	10	1499269	1499278
Mgeo_scaffold_1	763	p1	(T)10	10	1499555	1499564
Mgeo_scaffold_1	764	p2	(TC)11	22	1500136	1500157
Mgeo_scaffold_1	765	p1	(T)10	10	1505610	1505619
Mgeo_scaffold_1	766	p1	(T)10	10	1508232	1508241
Mgeo_scaffold_1	767	p2	(TA)8	16	1508958	1508973
Mgeo_scaffold_1	768	p1	(A)10	10	1511035	1511044
Mgeo_scaffold_1	769	p1	(A)10	10	1511174	1511183
Mgeo_scaffold_1	770	p1	(A)10	10	1511492	1511501
Mgeo_scaffold_1	771	p4	(ATAA)4	16	1512357	1512372
Mgeo_scaffold_1	772	p4	(AATA)4	16	1513103	1513118
Mgeo_scaffold_1	773	p1	(T)10	10	1515778	1515787
Mgeo_scaffold_1	774	p1	(T)17	17	1516022	1516038
Mgeo_scaffold_1	775	p1	(T)14	14	1516258	1516271
Mgeo_scaffold_1	776	p1	(A)12	12	1524980	1524991
Mgeo_scaffold_1	777	p1	(A)10	10	1527347	1527356
Mgeo_scaffold_1	778	p1	(A)10	10	1527466	1527475
Mgeo_scaffold_1	779	p1	(A)10	10	1527965	1527974
Mgeo_scaffold_1	780	p3	(ATT)7	21	1528987	1529007
Mgeo_scaffold_1	781	c	(TA)13(T)12	38	1532611	1532648
Mgeo_scaffold_1	782	p1	(T)13	13	1533777	1533789
Mgeo_scaffold_1	783	p1	(A)11	11	1534518	1534528
Mgeo_scaffold_1	784	p1	(T)17	17	1539253	1539269
Mgeo_scaffold_1	785	p2	(TC)10	20	1539562	1539581
Mgeo_scaffold_1	786	p4	(TTTA)4	16	1540699	1540714
Mgeo_scaffold_1	787	p1	(T)11	11	1542673	1542683
Mgeo_scaffold_1	788	p1	(A)10	10	1544411	1544420
Mgeo_scaffold_1	789	p2	(TA)11	22	1545439	1545460
Mgeo_scaffold_1	790	p1	(T)10	10	1546033	1546042
Mgeo_scaffold_1	791	p1	(T)10	10	1547450	1547459
Mgeo_scaffold_1	792	p1	(A)10	10	1547823	1547832
Mgeo_scaffold_1	793	p1	(A)11	11	1549401	1549411
Mgeo_scaffold_1	794	p1	(T)10	10	1551181	1551190
Mgeo_scaffold_1	795	p1	(A)11	11	1551319	1551329
Mgeo_scaffold_1	796	p1	(T)10	10	1551498	1551507
Mgeo_scaffold_1	797	p1	(A)14	14	1555933	1555946
Mgeo_scaffold_1	798	p1	(T)11	11	1556761	1556771
Mgeo_scaffold_1	799	p2	(AT)17	34	1557778	1557811
Mgeo_scaffold_1	800	p2	(AT)13	26	1560430	1560455
Mgeo_scaffold_1	801	p1	(A)10	10	1560516	1560525
Mgeo_scaffold_1	802	p1	(T)12	12	1561378	1561389
Mgeo_scaffold_1	803	p2	(AT)11	22	1562663	1562684
Mgeo_scaffold_1	804	p1	(T)12	12	1567745	1567756
Mgeo_scaffold_1	805	p1	(A)21	21	1568696	1568716
Mgeo_scaffold_1	806	p1	(T)11	11	1570427	1570437
Mgeo_scaffold_1	807	p1	(T)10	10	1570497	1570506
Mgeo_scaffold_1	808	p2	(AT)9	18	1571176	1571193
Mgeo_scaffold_1	809	p1	(A)12	12	1571661	1571672
Mgeo_scaffold_1	810	p3	(ATT)6	18	1572800	1572817
Mgeo_scaffold_1	811	p2	(AT)13	26	1575355	1575380
Mgeo_scaffold_1	812	p1	(T)10	10	1575672	1575681
Mgeo_scaffold_1	813	p1	(T)12	12	1576275	1576286
Mgeo_scaffold_1	814	p1	(A)11	11	1576500	1576510
Mgeo_scaffold_1	815	p1	(T)11	11	1578594	1578604
Mgeo_scaffold_1	816	p1	(A)11	11	1579843	1579853
Mgeo_scaffold_1	817	p1	(A)12	12	1580687	1580698
Mgeo_scaffold_1	818	p1	(T)13	13	1581615	1581627
Mgeo_scaffold_1	819	p1	(T)14	14	1582316	1582329
Mgeo_scaffold_1	820	p2	(AT)25	50	1584566	1584615
Mgeo_scaffold_1	821	c	(TA)10(AT)8	36	1586188	1586223
Mgeo_scaffold_1	822	p4	(ATTC)4	16	1587477	1587492
Mgeo_scaffold_1	823	p1	(T)10	10	1588473	1588482
Mgeo_scaffold_1	824	c	(T)14atcttattctctttaa(T)11gtaattcactaaaaaatcaaaacaatgtaaaaaaaatg(A)10	89	1592589	1592677
Mgeo_scaffold_1	825	p1	(A)10	10	1593130	1593139
Mgeo_scaffold_1	826	p1	(T)10	10	1594164	1594173
Mgeo_scaffold_1	827	p1	(A)10	10	1594379	1594388
Mgeo_scaffold_1	828	p1	(A)12	12	1594843	1594854
Mgeo_scaffold_1	829	p1	(T)12	12	1594995	1595006
Mgeo_scaffold_1	830	p1	(A)10	10	1606556	1606565
Mgeo_scaffold_1	831	p1	(A)11	11	1607651	1607661
Mgeo_scaffold_1	832	p1	(A)10	10	1608199	1608208
Mgeo_scaffold_1	833	p1	(A)12	12	1613285	1613296
Mgeo_scaffold_1	834	p1	(T)10	10	1614625	1614634
Mgeo_scaffold_1	835	p2	(TA)8	16	1615841	1615856
Mgeo_scaffold_1	836	p1	(T)11	11	1617153	1617163
Mgeo_scaffold_1	837	p1	(A)12	12	1618798	1618809
Mgeo_scaffold_1	838	p1	(T)11	11	1622236	1622246
Mgeo_scaffold_1	839	p2	(TA)8	16	1622920	1622935
Mgeo_scaffold_1	840	p1	(A)10	10	1624141	1624150
Mgeo_scaffold_1	841	p1	(A)10	10	1624523	1624532
Mgeo_scaffold_1	842	p1	(T)41	41	1625036	1625076
Mgeo_scaffold_1	843	p1	(T)12	12	1630670	1630681
Mgeo_scaffold_1	844	p1	(A)10	10	1633645	1633654
Mgeo_scaffold_1	845	p1	(T)12	12	1634613	1634624
Mgeo_scaffold_1	846	p2	(AT)8	16	1636006	1636021
Mgeo_scaffold_1	847	p3	(AAT)7	21	1637025	1637045
Mgeo_scaffold_1	848	p2	(AT)8	16	1639709	1639724
Mgeo_scaffold_1	849	p1	(T)10	10	1639885	1639894
Mgeo_scaffold_1	850	c	(A)11ctacaaataggatatacactaattctttg(A)10	50	1639990	1640039
Mgeo_scaffold_1	851	p1	(T)12	12	1640362	1640373
Mgeo_scaffold_1	852	p1	(T)10	10	1642146	1642155
Mgeo_scaffold_1	853	p1	(A)12	12	1642486	1642497
Mgeo_scaffold_1	854	p1	(A)12	12	1642629	1642640
Mgeo_scaffold_1	855	p1	(T)10	10	1644099	1644108
Mgeo_scaffold_1	856	p2	(TA)17	34	1645073	1645106
Mgeo_scaffold_1	857	p1	(A)10	10	1646898	1646907
Mgeo_scaffold_1	858	p1	(A)15	15	1647968	1647982
Mgeo_scaffold_1	859	p1	(A)10	10	1653942	1653951
Mgeo_scaffold_1	860	p2	(AT)19	38	1659223	1659260
Mgeo_scaffold_1	861	p2	(AT)18	36	1661071	1661106
Mgeo_scaffold_1	862	p3	(TTC)6	18	1664662	1664679
Mgeo_scaffold_1	863	p1	(A)18	18	1667576	1667593
Mgeo_scaffold_1	864	p1	(T)12	12	1671793	1671804
Mgeo_scaffold_1	865	p1	(A)15	15	1672411	1672425
Mgeo_scaffold_1	866	p1	(A)12	12	1677421	1677432
Mgeo_scaffold_1	867	p1	(A)10	10	1679018	1679027
Mgeo_scaffold_1	868	p1	(T)10	10	1680304	1680313
Mgeo_scaffold_1	869	c	(A)10ctaaattcttttataaaaaattgaaattactagtataagactt(A)10	63	1682065	1682127
Mgeo_scaffold_1	870	p1	(T)15	15	1682833	1682847
Mgeo_scaffold_1	871	p1	(A)12	12	1693817	1693828
Mgeo_scaffold_1	872	p4	(TTTA)6	24	1697458	1697481
Mgeo_scaffold_1	873	p1	(A)10	10	1698831	1698840
Mgeo_scaffold_1	874	p3	(TTA)30	90	1699004	1699093
Mgeo_scaffold_1	875	p1	(T)10	10	1699351	1699360
Mgeo_scaffold_1	876	p1	(T)11	11	1704492	1704502
Mgeo_scaffold_1	877	p1	(T)10	10	1706276	1706285
Mgeo_scaffold_1	878	c	(T)10aattaagaagataag(TA)13	51	1706767	1706817
Mgeo_scaffold_1	879	p1	(T)13	13	1707386	1707398
Mgeo_scaffold_1	880	p1	(A)15	15	1708889	1708903
Mgeo_scaffold_1	881	p2	(AT)10	20	1710985	1711004
Mgeo_scaffold_1	882	p2	(TA)12	24	1711432	1711455
Mgeo_scaffold_1	883	p1	(T)14	14	1712445	1712458
Mgeo_scaffold_1	884	p2	(TA)9	18	1715319	1715336
Mgeo_scaffold_1	885	p1	(T)11	11	1715769	1715779
Mgeo_scaffold_1	886	p1	(T)11	11	1716346	1716356
Mgeo_scaffold_1	887	p1	(A)13	13	1719533	1719545
Mgeo_scaffold_1	888	p1	(A)11	11	1720669	1720679
Mgeo_scaffold_1	889	p1	(T)11	11	1721573	1721583
Mgeo_scaffold_1	890	p1	(A)10	10	1721970	1721979
Mgeo_scaffold_1	891	p1	(A)10	10	1724902	1724911
Mgeo_scaffold_1	892	p1	(A)11	11	1725376	1725386
Mgeo_scaffold_1	893	p1	(A)10	10	1728186	1728195
Mgeo_scaffold_1	894	p1	(A)11	11	1731368	1731378
Mgeo_scaffold_1	895	p1	(T)11	11	1731492	1731502
Mgeo_scaffold_1	896	p1	(A)12	12	1732475	1732486
Mgeo_scaffold_1	897	p1	(A)10	10	1733697	1733706
Mgeo_scaffold_1	898	c	(TA)13ttaaatgaagttaactactgattctgtttctttg(A)11	71	1736118	1736188
Mgeo_scaffold_1	899	p1	(A)10	10	1736669	1736678
Mgeo_scaffold_1	900	p1	(A)13	13	1737147	1737159
Mgeo_scaffold_1	901	p1	(T)10	10	1738632	1738641
Mgeo_scaffold_1	902	p1	(A)11	11	1739366	1739376
Mgeo_scaffold_1	903	p2	(AT)15	30	1739761	1739790
Mgeo_scaffold_1	904	p4	(TATT)4	16	1740739	1740754
Mgeo_scaffold_1	905	p1	(A)10	10	1740820	1740829
Mgeo_scaffold_1	906	p1	(C)17	17	1750553	1750569
Mgeo_scaffold_1	907	p1	(T)11	11	1750756	1750766
Mgeo_scaffold_1	908	p1	(A)10	10	1754988	1754997
Mgeo_scaffold_1	909	p2	(TA)8	16	1755482	1755497
Mgeo_scaffold_1	910	p6	(TTAAAA)4	24	1755796	1755819
Mgeo_scaffold_1	911	p1	(T)10	10	1756382	1756391
Mgeo_scaffold_1	912	p1	(A)11	11	1759420	1759430
Mgeo_scaffold_1	913	p1	(A)13	13	1760513	1760525
Mgeo_scaffold_1	914	p1	(A)10	10	1762366	1762375
Mgeo_scaffold_1	915	p1	(A)10	10	1764284	1764293
Mgeo_scaffold_1	916	c	(T)15ctttatatatatatttaagaggtagatttga(T)10ctttatatatatttaagaggtagatttga(T)10c(TA)8tttatttaagaggtagctttga(T)10	144	1765008	1765151
Mgeo_scaffold_1	917	p1	(T)13	13	1765933	1765945
Mgeo_scaffold_1	918	p1	(T)15	15	1768019	1768033
Mgeo_scaffold_1	919	p2	(TA)12	24	1768645	1768668
Mgeo_scaffold_1	920	p1	(T)10	10	1769963	1769972
Mgeo_scaffold_1	921	p2	(TA)11	22	1770616	1770637
Mgeo_scaffold_1	922	p2	(TA)9	18	1771343	1771360
Mgeo_scaffold_1	923	p2	(TA)11	22	1772074	1772095
Mgeo_scaffold_1	924	p2	(TA)9	18	1772773	1772790
Mgeo_scaffold_1	925	p1	(A)10	10	1773394	1773403
Mgeo_scaffold_1	926	p1	(A)12	12	1773948	1773959
Mgeo_scaffold_1	927	p1	(A)10	10	1775398	1775407
Mgeo_scaffold_1	928	c	(TA)16ttaaatgaagttaactactgattctgtttctttg(A)10	76	1777597	1777672
Mgeo_scaffold_1	929	p1	(A)12	12	1778152	1778163
Mgeo_scaffold_1	930	p1	(A)12	12	1778638	1778649
Mgeo_scaffold_1	931	p1	(T)10	10	1780097	1780106
Mgeo_scaffold_1	932	p1	(A)11	11	1780831	1780841
Mgeo_scaffold_1	933	p2	(AT)13	26	1781226	1781251
Mgeo_scaffold_1	934	p4	(TATT)4	16	1782144	1782159
Mgeo_scaffold_1	935	p1	(A)11	11	1790834	1790844
Mgeo_scaffold_1	936	c*	(A)10(AT)12*	33	1795814	1795846
Mgeo_scaffold_1	937	p5	(TTTAA)4	20	1796261	1796280
Mgeo_scaffold_1	938	p1	(C)15	15	1800694	1800708
Mgeo_scaffold_1	939	p1	(T)11	11	1800895	1800905
Mgeo_scaffold_1	940	p1	(A)10	10	1805127	1805136
Mgeo_scaffold_1	941	p2	(TA)8	16	1805593	1805608
Mgeo_scaffold_1	942	p6	(TTAAAA)4	24	1805907	1805930
Mgeo_scaffold_1	943	p1	(T)10	10	1806493	1806502
Mgeo_scaffold_1	944	p1	(A)14	14	1808983	1808996
Mgeo_scaffold_1	945	p1	(A)10	10	1810109	1810118
Mgeo_scaffold_1	946	p1	(T)10	10	1813766	1813775
Mgeo_scaffold_1	947	p1	(A)10	10	1814463	1814472
Mgeo_scaffold_1	948	p1	(T)10	10	1814743	1814752
Mgeo_scaffold_1	949	p2	(TA)9	18	1815782	1815799
Mgeo_scaffold_1	950	p2	(TA)13	26	1817164	1817189
Mgeo_scaffold_1	951	p5	(TTTAA)4	20	1818480	1818499
Mgeo_scaffold_1	952	p5	(TTTAA)5	25	1818762	1818786
Mgeo_scaffold_1	953	p5	(TTTAA)4	20	1820378	1820397
Mgeo_scaffold_1	954	p5	(TTTAA)4	20	1821328	1821347
Mgeo_scaffold_1	955	p4	(TTAT)4	16	1822130	1822145
Mgeo_scaffold_1	956	p1	(A)10	10	1824334	1824343
Mgeo_scaffold_1	957	p4	(TTTA)6	24	1829275	1829298
Mgeo_scaffold_1	958	p1	(A)11	11	1830648	1830658
Mgeo_scaffold_1	959	p3	(TTA)37	111	1830822	1830932
Mgeo_scaffold_1	960	p1	(T)10	10	1831190	1831199
Mgeo_scaffold_1	961	p1	(T)11	11	1836331	1836341
Mgeo_scaffold_1	962	p1	(T)10	10	1838115	1838124
Mgeo_scaffold_1	963	c	(T)10aattaagaagataag(TA)13	51	1838606	1838656
Mgeo_scaffold_1	964	p1	(T)12	12	1839225	1839236
Mgeo_scaffold_1	965	p1	(T)11	11	1843710	1843720
Mgeo_scaffold_1	966	p1	(A)10	10	1844107	1844116
Mgeo_scaffold_1	967	p1	(A)10	10	1847039	1847048
Mgeo_scaffold_1	968	p1	(A)11	11	1847513	1847523
Mgeo_scaffold_1	969	p1	(A)10	10	1850323	1850332
Mgeo_scaffold_1	970	c	(A)11ccaaaatttatgagatacaacctaaattttttg(T)12	56	1853558	1853613
Mgeo_scaffold_1	971	p1	(T)10	10	1854062	1854071
Mgeo_scaffold_1	972	p1	(A)12	12	1854321	1854332
Mgeo_scaffold_1	973	c	(T)11aattcactagtaacattaatag(A)10	43	1854454	1854496
Mgeo_scaffold_1	974	p1	(A)12	12	1855438	1855449
Mgeo_scaffold_1	975	p1	(A)10	10	1856660	1856669
Mgeo_scaffold_1	976	c	(TA)11ttaaatgaagttaactactgattctgtttctttg(A)11	67	1859081	1859147
Mgeo_scaffold_1	977	p1	(A)12	12	1859628	1859639
Mgeo_scaffold_1	978	p1	(A)10	10	1860116	1860125
Mgeo_scaffold_1	979	p1	(T)10	10	1861580	1861589
Mgeo_scaffold_1	980	p1	(A)11	11	1862314	1862324
Mgeo_scaffold_1	981	p4	(TATT)4	16	1863660	1863675
Mgeo_scaffold_1	982	p1	(A)10	10	1863834	1863843
Mgeo_scaffold_1	983	p1	(C)21	21	1873561	1873581
Mgeo_scaffold_1	984	p1	(T)11	11	1873768	1873778
Mgeo_scaffold_1	985	p1	(A)10	10	1878000	1878009
Mgeo_scaffold_1	986	p6	(TTAAAA)4	24	1878800	1878823
Mgeo_scaffold_1	987	p1	(T)10	10	1879386	1879395
Mgeo_scaffold_1	988	p1	(A)14	14	1881876	1881889
Mgeo_scaffold_1	989	p1	(A)10	10	1883002	1883011
Mgeo_scaffold_1	990	p1	(A)12	12	1884846	1884857
Mgeo_scaffold_1	991	p1	(T)15	15	1887751	1887765
Mgeo_scaffold_1	992	p1	(A)10	10	1888608	1888617
Mgeo_scaffold_1	993	p1	(T)11	11	1889329	1889339
Mgeo_scaffold_1	994	p1	(A)13	13	1892170	1892182
Mgeo_scaffold_1	995	p1	(T)12	12	1894414	1894425
Mgeo_scaffold_1	996	p1	(T)18	18	1896485	1896502
Mgeo_scaffold_1	997	p1	(T)10	10	1897706	1897715
Mgeo_scaffold_1	998	p2	(TA)10	20	1898600	1898619
Mgeo_scaffold_1	999	p1	(A)11	11	1900500	1900510
Mgeo_scaffold_1	1000	p1	(T)10	10	1905270	1905279
Mgeo_scaffold_1	1001	p1	(A)10	10	1908177	1908186
Mgeo_scaffold_1	1002	p1	(T)13	13	1910070	1910082
Mgeo_scaffold_1	1003	p1	(A)10	10	1911693	1911702
Mgeo_scaffold_1	1004	p1	(A)11	11	1914244	1914254
Mgeo_scaffold_1	1005	p1	(A)17	17	1914620	1914636
Mgeo_scaffold_1	1006	p4	(TTTC)4	16	1917744	1917759
Mgeo_scaffold_1	1007	p1	(T)10	10	1918523	1918532
Mgeo_scaffold_1	1008	p1	(T)15	15	1919060	1919074
Mgeo_scaffold_1	1009	p3	(ATA)16	48	1919627	1919674
Mgeo_scaffold_1	1010	p1	(T)19	19	1919953	1919971
Mgeo_scaffold_1	1011	p1	(T)13	13	1920546	1920558
Mgeo_scaffold_1	1012	p2	(TA)10	20	1920981	1921000
Mgeo_scaffold_1	1013	c	(A)10tctttacaccttttttatg(A)10	39	1922354	1922392
Mgeo_scaffold_1	1014	p1	(T)10	10	1922480	1922489
Mgeo_scaffold_1	1015	p3	(TAT)10	30	1926364	1926393
Mgeo_scaffold_1	1016	p1	(T)14	14	1927071	1927084
Mgeo_scaffold_1	1017	p1	(T)11	11	1927305	1927315
Mgeo_scaffold_1	1018	p2	(TA)11	22	1934130	1934151
Mgeo_scaffold_1	1019	p2	(AT)13	26	1934447	1934472
Mgeo_scaffold_1	1020	p1	(T)11	11	1935089	1935099
Mgeo_scaffold_1	1021	p1	(T)10	10	1935278	1935287
Mgeo_scaffold_1	1022	p1	(A)10	10	1935749	1935758
Mgeo_scaffold_1	1023	p1	(A)11	11	1936289	1936299
Mgeo_scaffold_1	1024	p1	(T)10	10	1938356	1938365
Mgeo_scaffold_1	1025	p1	(A)10	10	1938793	1938802
Mgeo_scaffold_1	1026	p1	(T)11	11	1939211	1939221
Mgeo_scaffold_1	1027	p1	(T)11	11	1941056	1941066
Mgeo_scaffold_1	1028	p1	(A)10	10	1944237	1944246
Mgeo_scaffold_1	1029	p1	(A)10	10	1944430	1944439
Mgeo_scaffold_1	1030	p1	(A)11	11	1953315	1953325
Mgeo_scaffold_1	1031	p2	(AT)17	34	1953691	1953724
Mgeo_scaffold_1	1032	p1	(A)11	11	1957579	1957589
Mgeo_scaffold_1	1033	p1	(A)10	10	1960887	1960896
Mgeo_scaffold_1	1034	p1	(A)14	14	1968263	1968276
Mgeo_scaffold_1	1035	p1	(T)12	12	1972676	1972687
Mgeo_scaffold_1	1036	p1	(T)10	10	1980018	1980027
Mgeo_scaffold_1	1037	p2	(AT)13	26	1983570	1983595
Mgeo_scaffold_1	1038	p1	(A)10	10	1994367	1994376
Mgeo_scaffold_1	1039	p2	(GA)29	58	1994766	1994823
Mgeo_scaffold_1	1040	p1	(T)10	10	1994939	1994948
Mgeo_scaffold_1	1041	p1	(A)11	11	1995493	1995503
Mgeo_scaffold_1	1042	p1	(T)10	10	1999425	1999434
Mgeo_scaffold_1	1043	p1	(T)10	10	2005652	2005661
Mgeo_scaffold_1	1044	c	(T)11cataat(A)10	27	2006629	2006655
Mgeo_scaffold_1	1045	p1	(T)10	10	2008481	2008490
Mgeo_scaffold_1	1046	p1	(T)11	11	2008887	2008897
Mgeo_scaffold_1	1047	p1	(A)10	10	2010350	2010359
Mgeo_scaffold_1	1048	p1	(A)12	12	2010742	2010753
Mgeo_scaffold_1	1049	p5	(TTTTC)4	20	2011822	2011841
Mgeo_scaffold_1	1050	p1	(A)10	10	2012091	2012100
Mgeo_scaffold_1	1051	p1	(A)10	10	2013454	2013463
Mgeo_scaffold_1	1052	p2	(TA)8	16	2014660	2014675
Mgeo_scaffold_1	1053	p1	(A)11	11	2021444	2021454
Mgeo_scaffold_1	1054	p1	(T)10	10	2023238	2023247
Mgeo_scaffold_1	1055	p1	(T)16	16	2024228	2024243
Mgeo_scaffold_1	1056	p1	(T)10	10	2029243	2029252
Mgeo_scaffold_1	1057	p1	(T)13	13	2039709	2039721
Mgeo_scaffold_1	1058	p1	(A)10	10	2040577	2040586
Mgeo_scaffold_1	1059	p1	(T)13	13	2040745	2040757
Mgeo_scaffold_1	1060	p1	(A)10	10	2041162	2041171
Mgeo_scaffold_1	1061	p1	(T)12	12	2041549	2041560
Mgeo_scaffold_1	1062	p1	(A)10	10	2042222	2042231
Mgeo_scaffold_1	1063	p1	(A)12	12	2045172	2045183
Mgeo_scaffold_1	1064	p1	(A)11	11	2045562	2045572
Mgeo_scaffold_1	1065	p1	(T)10	10	2050934	2050943
Mgeo_scaffold_1	1066	p1	(A)15	15	2051738	2051752
Mgeo_scaffold_1	1067	p2	(AT)13	26	2055518	2055543
Mgeo_scaffold_1	1068	p1	(T)10	10	2058429	2058438
Mgeo_scaffold_1	1069	p2	(TA)8	16	2059501	2059516
Mgeo_scaffold_1	1070	p2	(AT)13	26	2059951	2059976
Mgeo_scaffold_1	1071	p5	(AGATT)4	20	2060149	2060168
Mgeo_scaffold_1	1072	c	(T)22aatgtgtcattttaataaaaaaggt(A)13	60	2061210	2061269
Mgeo_scaffold_1	1073	p4	(TTTA)5	20	2063404	2063423
Mgeo_scaffold_1	1074	p1	(T)10	10	2063500	2063509
Mgeo_scaffold_1	1075	p1	(A)10	10	2065302	2065311
Mgeo_scaffold_1	1076	p2	(TA)17	34	2065808	2065841
Mgeo_scaffold_1	1077	p2	(AT)17	34	2068504	2068537
Mgeo_scaffold_1	1078	p1	(T)10	10	2068606	2068615
Mgeo_scaffold_1	1079	p2	(TA)13	26	2069345	2069370
Mgeo_scaffold_1	1080	p1	(T)13	13	2070417	2070429
Mgeo_scaffold_1	1081	p2	(TA)19	38	2071013	2071050
Mgeo_scaffold_1	1082	p2	(AT)8	16	2072444	2072459
Mgeo_scaffold_1	1083	p2	(AT)10	20	2072616	2072635
Mgeo_scaffold_1	1084	p1	(A)10	10	2074635	2074644
Mgeo_scaffold_1	1085	p1	(A)10	10	2075448	2075457
Mgeo_scaffold_1	1086	c	(TAAA)4(T)10	26	2075653	2075678
Mgeo_scaffold_1	1087	p1	(A)10	10	2077868	2077877
Mgeo_scaffold_1	1088	p1	(T)11	11	2078544	2078554
Mgeo_scaffold_1	1089	p1	(A)14	14	2079398	2079411
Mgeo_scaffold_1	1090	p1	(T)12	12	2081919	2081930
Mgeo_scaffold_1	1091	p4	(AGAA)4	16	2082750	2082765
Mgeo_scaffold_1	1092	p3	(AAT)10	30	2084501	2084530
Mgeo_scaffold_1	1093	p1	(A)27	27	2084588	2084614
Mgeo_scaffold_1	1094	p1	(T)11	11	2087900	2087910
Mgeo_scaffold_1	1095	p1	(T)10	10	2088403	2088412
Mgeo_scaffold_1	1096	p1	(T)11	11	2094583	2094593
Mgeo_scaffold_1	1097	c	(AT)20(GAAT)6	64	2096244	2096307
Mgeo_scaffold_1	1098	p1	(T)10	10	2096464	2096473
Mgeo_scaffold_1	1099	p1	(T)12	12	2096675	2096686
Mgeo_scaffold_1	1100	p1	(T)11	11	2097838	2097848
Mgeo_scaffold_1	1101	p1	(T)10	10	2098131	2098140
Mgeo_scaffold_1	1102	p2	(AT)10	20	2102152	2102171
Mgeo_scaffold_1	1103	p1	(T)10	10	2103304	2103313
Mgeo_scaffold_1	1104	p3	(AAT)6	18	2109047	2109064
Mgeo_scaffold_1	1105	p4	(AAAT)4	16	2109725	2109740
Mgeo_scaffold_1	1106	p2	(TA)9	18	2111498	2111515
Mgeo_scaffold_1	1107	p1	(A)15	15	2112069	2112083
Mgeo_scaffold_1	1108	p1	(A)16	16	2117828	2117843
Mgeo_scaffold_1	1109	p1	(A)10	10	2118344	2118353
Mgeo_scaffold_1	1110	p1	(T)13	13	2118654	2118666
Mgeo_scaffold_1	1111	p1	(A)10	10	2121854	2121863
Mgeo_scaffold_1	1112	c	(AT)9gtatatatatttatatatgtagtgaatgggtaagaagagggtt(TGTTA)4	81	2123239	2123319
Mgeo_scaffold_1	1113	p1	(T)10	10	2126118	2126127
Mgeo_scaffold_1	1114	p1	(A)10	10	2126901	2126910
Mgeo_scaffold_1	1115	c	(AT)18ac(AT)9	56	2127318	2127373
Mgeo_scaffold_1	1116	p1	(T)10	10	2128005	2128014
Mgeo_scaffold_1	1117	p2	(TA)10	20	2128567	2128586
Mgeo_scaffold_1	1118	p1	(T)13	13	2129464	2129476
Mgeo_scaffold_1	1119	p2	(AT)14	28	2129563	2129590
Mgeo_scaffold_1	1120	p2	(AT)8	16	2130590	2130605
Mgeo_scaffold_1	1121	p2	(AT)8	16	2130812	2130827
Mgeo_scaffold_1	1122	p1	(A)11	11	2133775	2133785
Mgeo_scaffold_1	1123	p1	(T)12	12	2137237	2137248
Mgeo_scaffold_1	1124	p1	(A)11	11	2137566	2137576
Mgeo_scaffold_1	1125	p1	(T)11	11	2144916	2144926
Mgeo_scaffold_1	1126	p1	(A)10	10	2145625	2145634
Mgeo_scaffold_1	1127	p1	(A)10	10	2156596	2156605
Mgeo_scaffold_1	1128	p1	(A)10	10	2160691	2160700
Mgeo_scaffold_1	1129	p3	(TCT)8	24	2164630	2164653
Mgeo_scaffold_1	1130	p2	(AT)20	40	2164795	2164834
Mgeo_scaffold_1	1131	p2	(AG)16	32	2165967	2165998
Mgeo_scaffold_1	1132	p1	(T)19	19	2167540	2167558
Mgeo_scaffold_1	1133	p1	(T)15	15	2169282	2169296
Mgeo_scaffold_1	1134	p1	(A)10	10	2172482	2172491
Mgeo_scaffold_1	1135	p1	(A)10	10	2172768	2172777
Mgeo_scaffold_1	1136	p2	(AT)12	24	2172863	2172886
Mgeo_scaffold_1	1137	p1	(A)10	10	2175188	2175197
Mgeo_scaffold_1	1138	p1	(T)16	16	2175765	2175780
Mgeo_scaffold_1	1139	p1	(A)11	11	2182331	2182341
Mgeo_scaffold_1	1140	p1	(T)10	10	2187436	2187445
Mgeo_scaffold_1	1141	p1	(T)10	10	2187524	2187533
Mgeo_scaffold_1	1142	p1	(T)11	11	2188412	2188422
Mgeo_scaffold_1	1143	p1	(A)10	10	2189448	2189457
Mgeo_scaffold_1	1144	p1	(A)10	10	2191540	2191549
Mgeo_scaffold_1	1145	p1	(T)17	17	2197174	2197190
Mgeo_scaffold_1	1146	p4	(ACCA)4	16	2200233	2200248
Mgeo_scaffold_1	1147	p1	(T)11	11	2204790	2204800
Mgeo_scaffold_1	1148	c	(CT)11(AT)11	44	2205752	2205795
Mgeo_scaffold_1	1149	p1	(A)10	10	2206227	2206236
Mgeo_scaffold_1	1150	p1	(A)18	18	2207881	2207898
Mgeo_scaffold_1	1151	p2	(AT)8	16	2210854	2210869
Mgeo_scaffold_1	1152	p1	(T)10	10	2211839	2211848
Mgeo_scaffold_1	1153	p3	(TAT)6	18	2213464	2213481
Mgeo_scaffold_1	1154	p2	(AT)18	36	2221971	2222006
Mgeo_scaffold_1	1155	p1	(T)10	10	2222696	2222705
Mgeo_scaffold_1	1156	p2	(AT)19	38	2224474	2224511
Mgeo_scaffold_1	1157	p1	(A)10	10	2227607	2227616
Mgeo_scaffold_1	1158	p2	(AT)9	18	2229156	2229173
Mgeo_scaffold_1	1159	p2	(AT)18	36	2230238	2230273
Mgeo_scaffold_1	1160	p1	(A)14	14	2231242	2231255
Mgeo_scaffold_1	1161	p1	(T)10	10	2231370	2231379
Mgeo_scaffold_1	1162	p1	(A)10	10	2231637	2231646
Mgeo_scaffold_1	1163	p1	(T)13	13	2232326	2232338
Mgeo_scaffold_1	1164	p1	(A)10	10	2232617	2232626
Mgeo_scaffold_1	1165	p2	(TA)12	24	2233638	2233661
Mgeo_scaffold_1	1166	p1	(A)10	10	2233762	2233771
Mgeo_scaffold_1	1167	p1	(A)10	10	2236611	2236620
Mgeo_scaffold_1	1168	p1	(T)10	10	2237655	2237664
Mgeo_scaffold_1	1169	p1	(T)11	11	2238950	2238960
Mgeo_scaffold_1	1170	p1	(A)10	10	2239152	2239161
Mgeo_scaffold_1	1171	p4	(TATT)4	16	2239215	2239230
Mgeo_scaffold_1	1172	p1	(T)11	11	2239358	2239368
Mgeo_scaffold_1	1173	p6	(AGAAGG)7	42	2239564	2239605
Mgeo_scaffold_1	1174	p2	(AT)14	28	2240741	2240768
Mgeo_scaffold_1	1175	p2	(AT)13	26	2248029	2248054
Mgeo_scaffold_1	1176	p4	(CATT)4	16	2250322	2250337
Mgeo_scaffold_1	1177	c	(T)10(A)11	21	2250566	2250586
Mgeo_scaffold_1	1178	p4	(ATAA)4	16	2253934	2253949
Mgeo_scaffold_1	1179	p1	(A)11	11	2256742	2256752
Mgeo_scaffold_1	1180	p1	(A)10	10	2259181	2259190
Mgeo_scaffold_1	1181	p1	(A)11	11	2261384	2261394
Mgeo_scaffold_1	1182	p1	(A)10	10	2266767	2266776
Mgeo_scaffold_1	1183	p1	(A)10	10	2268759	2268768
Mgeo_scaffold_1	1184	p1	(T)15	15	2270405	2270419
Mgeo_scaffold_1	1185	p1	(T)10	10	2270698	2270707
Mgeo_scaffold_1	1186	p1	(T)10	10	2271485	2271494
Mgeo_scaffold_1	1187	c*	(AT)18(T)13*	48	2274432	2274479
Mgeo_scaffold_1	1188	p1	(A)11	11	2275044	2275054
Mgeo_scaffold_1	1189	p1	(T)11	11	2278928	2278938
Mgeo_scaffold_1	1190	p1	(A)19	19	2279121	2279139
Mgeo_scaffold_1	1191	p1	(A)13	13	2281468	2281480
Mgeo_scaffold_1	1192	p1	(T)11	11	2283870	2283880
Mgeo_scaffold_1	1193	p1	(A)10	10	2285089	2285098
Mgeo_scaffold_1	1194	p1	(T)10	10	2285484	2285493
Mgeo_scaffold_1	1195	p1	(T)13	13	2286863	2286875
Mgeo_scaffold_1	1196	p1	(A)12	12	2288066	2288077
Mgeo_scaffold_1	1197	p2	(TA)21	42	2289281	2289322
Mgeo_scaffold_1	1198	p1	(A)10	10	2290337	2290346
Mgeo_scaffold_1	1199	p1	(A)14	14	2290600	2290613
Mgeo_scaffold_1	1200	p1	(T)10	10	2291439	2291448
Mgeo_scaffold_1	1201	p1	(T)12	12	2291741	2291752
Mgeo_scaffold_1	1202	p2	(AT)8	16	2292244	2292259
Mgeo_scaffold_1	1203	p1	(A)12	12	2293625	2293636
Mgeo_scaffold_1	1204	p1	(A)10	10	2295374	2295383
Mgeo_scaffold_1	1205	p1	(A)10	10	2296903	2296912
Mgeo_scaffold_1	1206	p1	(A)10	10	2297261	2297270
Mgeo_scaffold_1	1207	p1	(A)12	12	2298021	2298032
Mgeo_scaffold_1	1208	p1	(T)10	10	2300024	2300033
Mgeo_scaffold_1	1209	p3	(TAA)6	18	2305718	2305735
Mgeo_scaffold_1	1210	p3	(CAC)6	18	2306155	2306172
Mgeo_scaffold_1	1211	p1	(A)10	10	2308199	2308208
Mgeo_scaffold_1	1212	p1	(T)12	12	2310892	2310903
Mgeo_scaffold_1	1213	p1	(T)10	10	2311022	2311031
Mgeo_scaffold_1	1214	p1	(A)12	12	2315577	2315588
Mgeo_scaffold_1	1215	p2	(AG)8	16	2318591	2318606
Mgeo_scaffold_1	1216	p4	(AGAA)4	16	2318717	2318732
Mgeo_scaffold_1	1217	p1	(A)10	10	2321226	2321235
Mgeo_scaffold_1	1218	p2	(TA)25	50	2322042	2322091
Mgeo_scaffold_1	1219	p1	(T)13	13	2322144	2322156
Mgeo_scaffold_1	1220	p2	(AT)8	16	2322352	2322367
Mgeo_scaffold_1	1221	p1	(T)10	10	2322629	2322638
Mgeo_scaffold_1	1222	p1	(T)10	10	2323914	2323923
Mgeo_scaffold_1	1223	p4	(ATGT)4	16	2327664	2327679
Mgeo_scaffold_1	1224	p1	(T)13	13	2331075	2331087
Mgeo_scaffold_1	1225	c	(AT)13aatatatattcattttgg(T)12	56	2331237	2331292
Mgeo_scaffold_1	1226	p1	(A)12	12	2332636	2332647
Mgeo_scaffold_1	1227	p1	(A)10	10	2333164	2333173
Mgeo_scaffold_1	1228	p1	(T)11	11	2334398	2334408
Mgeo_scaffold_1	1229	p1	(T)11	11	2335617	2335627
Mgeo_scaffold_1	1230	p5	(AAATA)4	20	2341458	2341477
Mgeo_scaffold_1	1231	p1	(A)11	11	2341540	2341550
Mgeo_scaffold_1	1232	p1	(A)12	12	2342125	2342136
Mgeo_scaffold_1	1233	p5	(AAAAT)4	20	2344826	2344845
Mgeo_scaffold_1	1234	p2	(AT)11	22	2348393	2348414
Mgeo_scaffold_1	1235	c	(T)13aaattataggactactaagaaactaattttaaaattg(A)12	62	2350438	2350499
Mgeo_scaffold_1	1236	p1	(T)10	10	2351323	2351332
Mgeo_scaffold_1	1237	c	(T)14gaattttttccaatatatagtc(T)10	46	2357864	2357909
Mgeo_scaffold_1	1238	p4	(TGAT)4	16	2358794	2358809
Mgeo_scaffold_1	1239	p2	(AT)15	30	2359479	2359508
Mgeo_scaffold_1	1240	p1	(T)10	10	2360574	2360583
Mgeo_scaffold_1	1241	p1	(T)11	11	2361500	2361510
Mgeo_scaffold_1	1242	p2	(TA)12	24	2361966	2361989
Mgeo_scaffold_1	1243	p1	(T)12	12	2363079	2363090
Mgeo_scaffold_1	1244	p1	(T)11	11	2365204	2365214
Mgeo_scaffold_1	1245	p1	(A)14	14	2366182	2366195
Mgeo_scaffold_1	1246	p2	(TA)22	44	2367478	2367521
Mgeo_scaffold_1	1247	p1	(T)14	14	2368761	2368774
Mgeo_scaffold_1	1248	p2	(AT)8	16	2370265	2370280
Mgeo_scaffold_1	1249	p1	(A)19	19	2372174	2372192
Mgeo_scaffold_1	1250	p4	(ATAA)4	16	2374218	2374233
Mgeo_scaffold_1	1251	p2	(AT)9	18	2375354	2375371
Mgeo_scaffold_1	1252	p1	(G)11	11	2379337	2379347
Mgeo_scaffold_1	1253	p1	(A)11	11	2381417	2381427
Mgeo_scaffold_1	1254	p1	(T)10	10	2382629	2382638
Mgeo_scaffold_1	1255	c	(TATATG)5tg(TA)13	58	2384431	2384488
Mgeo_scaffold_1	1256	p1	(T)12	12	2385609	2385620
Mgeo_scaffold_1	1257	p1	(A)10	10	2388510	2388519
Mgeo_scaffold_1	1258	p2	(TA)14	28	2388900	2388927
Mgeo_scaffold_1	1259	p1	(T)10	10	2393422	2393431
Mgeo_scaffold_1	1260	p3	(CTC)6	18	2399313	2399330
Mgeo_scaffold_1	1261	p1	(T)11	11	2400175	2400185
Mgeo_scaffold_1	1262	p1	(T)10	10	2402632	2402641
Mgeo_scaffold_1	1263	p1	(T)13	13	2402926	2402938
Mgeo_scaffold_1	1264	p2	(TC)9	18	2405128	2405145
Mgeo_scaffold_1	1265	p5	(GGGGT)6	30	2415098	2415127
Mgeo_scaffold_1	1266	p1	(T)17	17	2415417	2415433
Mgeo_scaffold_1	1267	p1	(T)10	10	2415824	2415833
Mgeo_scaffold_1	1268	p1	(A)10	10	2421607	2421616
Mgeo_scaffold_1	1269	p1	(T)11	11	2422104	2422114
Mgeo_scaffold_1	1270	p1	(A)14	14	2422797	2422810
Mgeo_scaffold_1	1271	p1	(T)10	10	2423416	2423425
Mgeo_scaffold_1	1272	p2	(AT)8	16	2423624	2423639
Mgeo_scaffold_1	1273	p2	(TA)15	30	2425219	2425248
Mgeo_scaffold_1	1274	p1	(A)10	10	2426081	2426090
Mgeo_scaffold_1	1275	p1	(A)13	13	2426666	2426678
Mgeo_scaffold_1	1276	p1	(A)14	14	2427034	2427047
Mgeo_scaffold_1	1277	p2	(TA)8	16	2433570	2433585
Mgeo_scaffold_1	1278	p1	(T)10	10	2435280	2435289
Mgeo_scaffold_1	1279	p1	(A)14	14	2436860	2436873
Mgeo_scaffold_1	1280	p2	(TC)13	26	2438806	2438831
Mgeo_scaffold_1	1281	p1	(A)10	10	2451427	2451436
Mgeo_scaffold_1	1282	c	(A)10ttatcataaaaatgt(A)12	37	2451511	2451547
Mgeo_scaffold_1	1283	p1	(A)11	11	2451614	2451624
Mgeo_scaffold_1	1284	p1	(T)10	10	2451779	2451788
Mgeo_scaffold_1	1285	p1	(A)14	14	2452290	2452303
Mgeo_scaffold_1	1286	p1	(T)10	10	2452911	2452920
Mgeo_scaffold_1	1287	p1	(T)10	10	2453306	2453315
Mgeo_scaffold_1	1288	c	(T)10attattatttatttatttcgccgattc(T)15	52	2456223	2456274
Mgeo_scaffold_1	1289	p1	(T)10	10	2462594	2462603
Mgeo_scaffold_1	1290	p1	(A)10	10	2463798	2463807
Mgeo_scaffold_1	1291	p4	(CTAA)4	16	2464523	2464538
Mgeo_scaffold_1	1292	p5	(CTCTT)4	20	2464624	2464643
Mgeo_scaffold_1	1293	p1	(A)10	10	2465114	2465123
Mgeo_scaffold_1	1294	p1	(A)11	11	2467176	2467186
Mgeo_scaffold_1	1295	p4	(CATT)4	16	2468520	2468535
Mgeo_scaffold_1	1296	p1	(T)10	10	2473234	2473243
Mgeo_scaffold_1	1297	p1	(T)10	10	2474380	2474389
Mgeo_scaffold_1	1298	p5	(AATTC)4	20	2475212	2475231
Mgeo_scaffold_1	1299	p5	(GGAAA)4	20	2475565	2475584
Mgeo_scaffold_1	1300	c	(GT)10(GA)8	36	2481225	2481260
Mgeo_scaffold_1	1301	p1	(A)11	11	2487048	2487058
Mgeo_scaffold_1	1302	p1	(A)13	13	2487850	2487862
Mgeo_scaffold_1	1303	c	(TAT)8atttgctaaaaagcaaaattcatcg(TA)8	65	2489010	2489074
Mgeo_scaffold_1	1304	p1	(T)10	10	2489353	2489362
Mgeo_scaffold_1	1305	p4	(TCTT)4	16	2489995	2490010
Mgeo_scaffold_1	1306	p1	(A)10	10	2491429	2491438
Mgeo_scaffold_1	1307	p1	(A)10	10	2491579	2491588
Mgeo_scaffold_1	1308	p1	(A)12	12	2492417	2492428
Mgeo_scaffold_1	1309	p1	(A)10	10	2498015	2498024
Mgeo_scaffold_1	1310	p3	(TTA)6	18	2501649	2501666
Mgeo_scaffold_1	1311	p1	(A)12	12	2510023	2510034
Mgeo_scaffold_1	1312	p1	(A)10	10	2511152	2511161
Mgeo_scaffold_1	1313	p2	(TA)12	24	2512159	2512182
Mgeo_scaffold_1	1314	p2	(TA)8	16	2512447	2512462
Mgeo_scaffold_1	1315	p1	(A)12	12	2513886	2513897
Mgeo_scaffold_1	1316	p1	(A)10	10	2517315	2517324
Mgeo_scaffold_1	1317	p1	(T)10	10	2519374	2519383
Mgeo_scaffold_1	1318	p1	(A)12	12	2519526	2519537
Mgeo_scaffold_1	1319	p2	(TA)10	20	2519610	2519629
Mgeo_scaffold_1	1320	p1	(T)11	11	2519842	2519852
Mgeo_scaffold_1	1321	p5	(AATTT)4	20	2522205	2522224
Mgeo_scaffold_1	1322	p1	(A)10	10	2522949	2522958
Mgeo_scaffold_1	1323	p1	(A)11	11	2523299	2523309
Mgeo_scaffold_1	1324	p2	(GA)13	26	2530397	2530422
Mgeo_scaffold_1	1325	c	(ATTA)4aaatatcttatatgaacgactca(T)10	49	2531071	2531119
Mgeo_scaffold_1	1326	p4	(TTTA)4	16	2531645	2531660
Mgeo_scaffold_1	1327	p1	(A)14	14	2532400	2532413
Mgeo_scaffold_1	1328	c	(A)13ggagagaaaatggttggg(T)15	46	2533626	2533671
Mgeo_scaffold_1	1329	p1	(A)11	11	2535428	2535438
Mgeo_scaffold_1	1330	p1	(T)10	10	2539069	2539078
Mgeo_scaffold_1	1331	p2	(TA)8	16	2539488	2539503
Mgeo_scaffold_1	1332	c	(A)11caaaattaagataatccacagt(A)10	43	2541846	2541888
Mgeo_scaffold_1	1333	p1	(T)10	10	2542382	2542391
Mgeo_scaffold_1	1334	p1	(T)10	10	2549200	2549209
Mgeo_scaffold_1	1335	p4	(AAAT)4	16	2550610	2550625
Mgeo_scaffold_1	1336	c	(TA)8ttttatttttttttctttttttttctttttttca(TTAT)4ttcatttattttttttaaat(TAA)6	104	2551252	2551355
Mgeo_scaffold_1	1337	p1	(A)11	11	2552156	2552166
Mgeo_scaffold_1	1338	p1	(A)10	10	2553713	2553722
Mgeo_scaffold_1	1339	p1	(A)12	12	2561410	2561421
Mgeo_scaffold_1	1340	p1	(T)21	21	2562177	2562197
Mgeo_scaffold_1	1341	p1	(T)13	13	2566300	2566312
Mgeo_scaffold_1	1342	p3	(CTC)7	21	2568373	2568393
Mgeo_scaffold_1	1343	p1	(T)13	13	2569399	2569411
Mgeo_scaffold_1	1344	c	(A)13gtttttttttcttatattttcaa(T)10	46	2570813	2570858
Mgeo_scaffold_1	1345	p1	(T)10	10	2571160	2571169
Mgeo_scaffold_1	1346	p1	(T)10	10	2571697	2571706
Mgeo_scaffold_1	1347	p3	(ATA)9	27	2572493	2572519
Mgeo_scaffold_1	1348	p1	(A)10	10	2574970	2574979
Mgeo_scaffold_1	1349	p1	(T)16	16	2576696	2576711
Mgeo_scaffold_1	1350	p1	(A)10	10	2577918	2577927
Mgeo_scaffold_1	1351	c	(ATA)8ttataataataata(ATT)7tt(TTA)7	82	2578738	2578819
Mgeo_scaffold_1	1352	p3	(TTA)6	18	2580112	2580129
Mgeo_scaffold_1	1353	p1	(T)14	14	2580265	2580278
Mgeo_scaffold_1	1354	p1	(A)10	10	2580758	2580767
Mgeo_scaffold_1	1355	p1	(A)12	12	2581152	2581163
Mgeo_scaffold_1	1356	p1	(T)13	13	2581727	2581739
Mgeo_scaffold_1	1357	p1	(T)11	11	2583194	2583204
Mgeo_scaffold_1	1358	p2	(AT)11	22	2594327	2594348
Mgeo_scaffold_1	1359	p1	(T)16	16	2595098	2595113
Mgeo_scaffold_1	1360	p2	(AT)9	18	2599453	2599470
Mgeo_scaffold_1	1361	p1	(T)10	10	2605347	2605356
Mgeo_scaffold_1	1362	p4	(TAAT)4	16	2605790	2605805
Mgeo_scaffold_1	1363	p1	(T)15	15	2606728	2606742
Mgeo_scaffold_1	1364	p2	(TA)8	16	2607338	2607353
Mgeo_scaffold_1	1365	p1	(T)10	10	2608672	2608681
Mgeo_scaffold_1	1366	p2	(TA)10	20	2614703	2614722
Mgeo_scaffold_1	1367	p1	(A)10	10	2615729	2615738
Mgeo_scaffold_1	1368	p1	(A)10	10	2616986	2616995
Mgeo_scaffold_1	1369	p1	(A)10	10	2618140	2618149
Mgeo_scaffold_1	1370	p1	(T)10	10	2624768	2624777
Mgeo_scaffold_1	1371	p1	(T)13	13	2631700	2631712
Mgeo_scaffold_1	1372	p1	(A)10	10	2631886	2631895
Mgeo_scaffold_1	1373	c	(TA)9(T)11	29	2632215	2632243
Mgeo_scaffold_1	1374	p1	(A)20	20	2635126	2635145
Mgeo_scaffold_1	1375	p2	(AT)9	18	2635709	2635726
Mgeo_scaffold_1	1376	p6	(CTTCTC)5	30	2635920	2635949
Mgeo_scaffold_1	1377	p1	(T)16	16	2637286	2637301
Mgeo_scaffold_1	1378	p2	(AT)9	18	2637894	2637911
Mgeo_scaffold_1	1379	p1	(T)11	11	2638095	2638105
Mgeo_scaffold_1	1380	p1	(T)17	17	2638377	2638393
Mgeo_scaffold_1	1381	p1	(T)11	11	2639046	2639056
Mgeo_scaffold_1	1382	p1	(A)10	10	2641816	2641825
Mgeo_scaffold_1	1383	p4	(CATT)4	16	2642256	2642271
Mgeo_scaffold_1	1384	p1	(A)10	10	2645439	2645448
Mgeo_scaffold_1	1385	p1	(T)10	10	2646487	2646496
Mgeo_scaffold_1	1386	p1	(T)11	11	2647145	2647155
Mgeo_scaffold_1	1387	p1	(A)10	10	2647702	2647711
Mgeo_scaffold_1	1388	p1	(A)12	12	2650566	2650577
Mgeo_scaffold_1	1389	p1	(A)10	10	2654581	2654590
Mgeo_scaffold_1	1390	c	(A)10g(A)12	23	2656177	2656199
Mgeo_scaffold_1	1391	p1	(A)14	14	2661202	2661215
Mgeo_scaffold_1	1392	p4	(AAAT)4	16	2661730	2661745
Mgeo_scaffold_1	1393	p4	(ATAA)4	16	2661987	2662002
Mgeo_scaffold_1	1394	c	(T)12g(T)10	23	2662279	2662301
Mgeo_scaffold_1	1395	p1	(A)12	12	2662652	2662663
Mgeo_scaffold_1	1396	p1	(A)10	10	2664091	2664100
Mgeo_scaffold_1	1397	p1	(T)15	15	2665216	2665230
Mgeo_scaffold_1	1398	p1	(T)20	20	2668045	2668064
Mgeo_scaffold_1	1399	p1	(A)17	17	2669509	2669525
Mgeo_scaffold_1	1400	p2	(TA)9	18	2669768	2669785
Mgeo_scaffold_1	1401	p4	(ATAA)4	16	2672618	2672633
Mgeo_scaffold_1	1402	p2	(AT)15	30	2674386	2674415
Mgeo_scaffold_1	1403	c	(T)10ata(T)13	26	2674745	2674770
Mgeo_scaffold_1	1404	p1	(T)11	11	2676094	2676104
Mgeo_scaffold_1	1405	p1	(T)16	16	2676776	2676791
Mgeo_scaffold_1	1406	p1	(T)11	11	2677729	2677739
Mgeo_scaffold_1	1407	p1	(T)13	13	2681977	2681989
Mgeo_scaffold_1	1408	p1	(A)11	11	2684631	2684641
Mgeo_scaffold_1	1409	p1	(A)12	12	2686039	2686050
Mgeo_scaffold_1	1410	p1	(T)10	10	2689556	2689565
Mgeo_scaffold_1	1411	p1	(A)10	10	2692587	2692596
Mgeo_scaffold_1	1412	p2	(AT)8	16	2698011	2698026
Mgeo_scaffold_1	1413	p2	(TA)14	28	2698329	2698356
Mgeo_scaffold_1	1414	p1	(A)12	12	2699385	2699396
Mgeo_scaffold_1	1415	p1	(T)14	14	2700220	2700233
Mgeo_scaffold_1	1416	c	(TGAGTG)6cgagtgagagttctcatggccgtggtcgtcgtctgatcaaccctacc(CCTT)4	99	2705473	2705571
Mgeo_scaffold_1	1417	p2	(AT)15	30	2705700	2705729
Mgeo_scaffold_1	1418	p3	(AAT)6	18	2713695	2713712
Mgeo_scaffold_1	1419	p1	(A)10	10	2714429	2714438
Mgeo_scaffold_1	1420	p1	(A)12	12	2714805	2714816
Mgeo_scaffold_1	1421	p2	(TA)11	22	2716123	2716144
Mgeo_scaffold_1	1422	p2	(AT)8	16	2722111	2722126
Mgeo_scaffold_1	1423	p2	(TA)11	22	2722384	2722405
Mgeo_scaffold_1	1424	p2	(AT)9	18	2722677	2722694
Mgeo_scaffold_1	1425	p1	(T)10	10	2723090	2723099
Mgeo_scaffold_1	1426	p1	(A)10	10	2723574	2723583
Mgeo_scaffold_1	1427	p2	(TA)14	28	2724914	2724941
Mgeo_scaffold_1	1428	p4	(CTAT)5	20	2725431	2725450
Mgeo_scaffold_1	1429	p3	(GAA)6	18	2731310	2731327
Mgeo_scaffold_1	1430	p1	(A)14	14	2731944	2731957
Mgeo_scaffold_1	1431	p1	(A)10	10	2734877	2734886
Mgeo_scaffold_1	1432	p1	(A)10	10	2735010	2735019
Mgeo_scaffold_1	1433	p1	(A)10	10	2736076	2736085
Mgeo_scaffold_1	1434	p1	(T)10	10	2737935	2737944
Mgeo_scaffold_1	1435	p1	(T)13	13	2741243	2741255
Mgeo_scaffold_1	1436	p1	(T)12	12	2744593	2744604
Mgeo_scaffold_1	1437	p1	(T)10	10	2746925	2746934
Mgeo_scaffold_1	1438	c*	(AT)12(T)10*	33	2755180	2755212
Mgeo_scaffold_1	1439	p1	(T)10	10	2755333	2755342
Mgeo_scaffold_1	1440	p1	(A)10	10	2756357	2756366
Mgeo_scaffold_1	1441	p1	(A)10	10	2756913	2756922
Mgeo_scaffold_1	1442	p4	(AATA)4	16	2757065	2757080
Mgeo_scaffold_1	1443	p1	(A)16	16	2757473	2757488
Mgeo_scaffold_1	1444	p1	(T)11	11	2758849	2758859
Mgeo_scaffold_1	1445	p1	(T)10	10	2761926	2761935
Mgeo_scaffold_1	1446	c	(AT)8(TTAT)4	32	2765546	2765577
Mgeo_scaffold_1	1447	p2	(TA)8	16	2769216	2769231
Mgeo_scaffold_1	1448	p1	(T)10	10	2771295	2771304
Mgeo_scaffold_1	1449	p1	(T)13	13	2775508	2775520
Mgeo_scaffold_1	1450	p1	(T)17	17	2775974	2775990
Mgeo_scaffold_1	1451	p1	(T)10	10	2777658	2777667
Mgeo_scaffold_1	1452	p1	(T)10	10	2777981	2777990
Mgeo_scaffold_1	1453	p1	(A)13	13	2780323	2780335
Mgeo_scaffold_1	1454	p1	(A)19	19	2781201	2781219
Mgeo_scaffold_1	1455	p1	(T)12	12	2782593	2782604
Mgeo_scaffold_1	1456	p1	(A)21	21	2783903	2783923
Mgeo_scaffold_1	1457	p1	(T)12	12	2785807	2785818
Mgeo_scaffold_1	1458	p1	(T)17	17	2785959	2785975
Mgeo_scaffold_1	1459	p4	(TATT)4	16	2787883	2787898
Mgeo_scaffold_1	1460	p1	(T)10	10	2788837	2788846
Mgeo_scaffold_1	1461	p1	(T)11	11	2791157	2791167
Mgeo_scaffold_1	1462	p1	(C)19	19	2794837	2794855
Mgeo_scaffold_1	1463	p1	(A)10	10	2799236	2799245
Mgeo_scaffold_1	1464	p1	(T)11	11	2799525	2799535
Mgeo_scaffold_1	1465	p2	(CT)8	16	2800020	2800035
Mgeo_scaffold_1	1466	p1	(A)10	10	2800373	2800382
Mgeo_scaffold_1	1467	p1	(T)12	12	2801486	2801497
Mgeo_scaffold_1	1468	p2	(AT)8	16	2801700	2801715
Mgeo_scaffold_1	1469	p1	(T)10	10	2802009	2802018
Mgeo_scaffold_1	1470	p1	(A)10	10	2803742	2803751
Mgeo_scaffold_1	1471	p1	(T)10	10	2803947	2803956
Mgeo_scaffold_1	1472	p1	(T)17	17	2804435	2804451
Mgeo_scaffold_1	1473	p2	(AT)11	22	2809240	2809261
Mgeo_scaffold_1	1474	p2	(AT)9	18	2811330	2811347
Mgeo_scaffold_1	1475	p1	(A)11	11	2812655	2812665
Mgeo_scaffold_1	1476	p1	(T)10	10	2813043	2813052
Mgeo_scaffold_1	1477	p1	(A)12	12	2813428	2813439
Mgeo_scaffold_1	1478	p1	(T)14	14	2817928	2817941
Mgeo_scaffold_1	1479	p1	(A)16	16	2818204	2818219
Mgeo_scaffold_1	1480	p4	(AAAT)4	16	2818757	2818772
Mgeo_scaffold_1	1481	p1	(T)12	12	2819073	2819084
Mgeo_scaffold_1	1482	p2	(AT)9	18	2819663	2819680
Mgeo_scaffold_1	1483	p1	(T)16	16	2823010	2823025
Mgeo_scaffold_1	1484	p1	(A)11	11	2823418	2823428
Mgeo_scaffold_1	1485	p1	(T)11	11	2824591	2824601
Mgeo_scaffold_1	1486	p1	(A)11	11	2828063	2828073
Mgeo_scaffold_1	1487	p1	(A)13	13	2833628	2833640
Mgeo_scaffold_1	1488	p4	(AATA)4	16	2834440	2834455
Mgeo_scaffold_1	1489	p1	(T)10	10	2837846	2837855
Mgeo_scaffold_1	1490	p1	(A)11	11	2838387	2838397
Mgeo_scaffold_1	1491	p1	(T)10	10	2841491	2841500
Mgeo_scaffold_1	1492	p1	(A)10	10	2844922	2844931
Mgeo_scaffold_1	1493	p1	(T)20	20	2845391	2845410
Mgeo_scaffold_1	1494	p1	(A)10	10	2846633	2846642
Mgeo_scaffold_1	1495	p1	(T)14	14	2847458	2847471
Mgeo_scaffold_1	1496	p1	(T)10	10	2851832	2851841
Mgeo_scaffold_1	1497	p3	(TTC)6	18	2854293	2854310
Mgeo_scaffold_1	1498	p1	(A)10	10	2855466	2855475
Mgeo_scaffold_1	1499	p1	(T)11	11	2857648	2857658
Mgeo_scaffold_1	1500	p1	(A)16	16	2861737	2861752
Mgeo_scaffold_1	1501	p1	(T)11	11	2865135	2865145
Mgeo_scaffold_1	1502	p2	(AT)20	40	2869050	2869089
Mgeo_scaffold_1	1503	p1	(A)10	10	2873471	2873480
Mgeo_scaffold_1	1504	p1	(A)10	10	2873614	2873623
Mgeo_scaffold_1	1505	c	(CTCA)4gtctc(T)17	38	2874105	2874142
Mgeo_scaffold_1	1506	p2	(TA)10	20	2880158	2880177
Mgeo_scaffold_1	1507	p1	(T)19	19	2885022	2885040
Mgeo_scaffold_1	1508	p1	(T)10	10	2887622	2887631
Mgeo_scaffold_1	1509	p1	(A)10	10	2887745	2887754
Mgeo_scaffold_1	1510	p1	(A)10	10	2888397	2888406
Mgeo_scaffold_1	1511	p2	(TA)9	18	2889870	2889887
Mgeo_scaffold_1	1512	p2	(AT)16	32	2891678	2891709
Mgeo_scaffold_1	1513	p1	(A)10	10	2891860	2891869
Mgeo_scaffold_1	1514	p1	(A)17	17	2892707	2892723
Mgeo_scaffold_1	1515	p1	(T)15	15	2893024	2893038
Mgeo_scaffold_1	1516	p1	(T)10	10	2893322	2893331
Mgeo_scaffold_1	1517	p1	(A)10	10	2895789	2895798
Mgeo_scaffold_1	1518	p1	(T)13	13	2896538	2896550
Mgeo_scaffold_1	1519	p1	(T)12	12	2900082	2900093
Mgeo_scaffold_1	1520	p5	(AGAAA)4	20	2905092	2905111
Mgeo_scaffold_1	1521	p1	(A)11	11	2907116	2907126
Mgeo_scaffold_1	1522	p3	(TAA)9	27	2916457	2916483
Mgeo_scaffold_1	1523	p1	(T)14	14	2916747	2916760
Mgeo_scaffold_1	1524	p1	(A)11	11	2918094	2918104
Mgeo_scaffold_1	1525	p1	(A)10	10	2918782	2918791
Mgeo_scaffold_1	1526	p1	(A)10	10	2923685	2923694
Mgeo_scaffold_1	1527	p1	(A)10	10	2924578	2924587
Mgeo_scaffold_1	1528	p2	(TA)11	22	2926732	2926753
Mgeo_scaffold_1	1529	p1	(T)19	19	2928150	2928168
Mgeo_scaffold_1	1530	p1	(C)21	21	2938451	2938471
Mgeo_scaffold_1	1531	p1	(A)16	16	2939937	2939952
Mgeo_scaffold_1	1532	p1	(T)11	11	2940023	2940033
Mgeo_scaffold_1	1533	p2	(AT)8	16	2940375	2940390
Mgeo_scaffold_1	1534	p1	(A)10	10	2942173	2942182
Mgeo_scaffold_1	1535	p1	(T)11	11	2945609	2945619
Mgeo_scaffold_1	1536	p2	(AG)14	28	2948254	2948281
Mgeo_scaffold_1	1537	p6	(TATTAG)4	24	2948422	2948445
Mgeo_scaffold_1	1538	p1	(T)11	11	2949506	2949516
Mgeo_scaffold_1	1539	p1	(T)13	13	2950454	2950466
Mgeo_scaffold_1	1540	p1	(T)10	10	2950538	2950547
Mgeo_scaffold_1	1541	p1	(T)10	10	2950838	2950847
Mgeo_scaffold_1	1542	p1	(A)12	12	2951508	2951519
Mgeo_scaffold_1	1543	p1	(T)13	13	2952089	2952101
Mgeo_scaffold_1	1544	p1	(A)10	10	2952340	2952349
Mgeo_scaffold_1	1545	p1	(A)10	10	2953460	2953469
Mgeo_scaffold_1	1546	p4	(ATTT)4	16	2953684	2953699
Mgeo_scaffold_1	1547	c	(A)10ttgtgactactcaagtataagttaaa(TTAT)4	52	2954091	2954142
Mgeo_scaffold_1	1548	p1	(T)25	25	2956602	2956626
Mgeo_scaffold_1	1549	p3	(TAT)8	24	2957136	2957159
Mgeo_scaffold_1	1550	p1	(A)14	14	2957908	2957921
Mgeo_scaffold_1	1551	p1	(A)11	11	2958695	2958705
Mgeo_scaffold_1	1552	p2	(AT)8	16	2958863	2958878
Mgeo_scaffold_1	1553	p1	(T)10	10	2959172	2959181
Mgeo_scaffold_1	1554	p2	(AT)8	16	2959581	2959596
Mgeo_scaffold_1	1555	p2	(AT)14	28	2960706	2960733
Mgeo_scaffold_1	1556	p1	(A)10	10	2963359	2963368
Mgeo_scaffold_1	1557	p1	(T)10	10	2967126	2967135
Mgeo_scaffold_1	1558	p1	(T)11	11	2967607	2967617
Mgeo_scaffold_1	1559	p1	(T)12	12	2970856	2970867
Mgeo_scaffold_1	1560	p2	(TA)12	24	2970938	2970961
Mgeo_scaffold_1	1561	p2	(AT)8	16	2971140	2971155
Mgeo_scaffold_1	1562	p1	(T)12	12	2973086	2973097
Mgeo_scaffold_1	1563	p2	(AT)8	16	2973349	2973364
Mgeo_scaffold_1	1564	p1	(T)19	19	2976315	2976333
Mgeo_scaffold_1	1565	p1	(A)15	15	2978577	2978591
Mgeo_scaffold_1	1566	p2	(AT)20	40	2979152	2979191
Mgeo_scaffold_1	1567	p1	(A)10	10	2986367	2986376
Mgeo_scaffold_1	1568	p2	(AT)8	16	2989996	2990011
Mgeo_scaffold_1	1569	p2	(AT)22	44	2990875	2990918
Mgeo_scaffold_1	1570	p1	(A)10	10	2993670	2993679
Mgeo_scaffold_1	1571	p1	(T)10	10	2994610	2994619
Mgeo_scaffold_1	1572	p1	(A)10	10	3002452	3002461
Mgeo_scaffold_1	1573	p1	(T)10	10	3004305	3004314
Mgeo_scaffold_1	1574	p1	(A)10	10	3005231	3005240
Mgeo_scaffold_1	1575	p1	(A)10	10	3005320	3005329
Mgeo_scaffold_1	1576	p4	(AAAG)4	16	3007980	3007995
Mgeo_scaffold_1	1577	p2	(AG)10	20	3008999	3009018
Mgeo_scaffold_1	1578	p1	(T)14	14	3015463	3015476
Mgeo_scaffold_1	1579	p3	(CAT)6	18	3018210	3018227
Mgeo_scaffold_1	1580	p1	(A)10	10	3018474	3018483
Mgeo_scaffold_1	1581	p5	(CATAA)4	20	3020017	3020036
Mgeo_scaffold_1	1582	p1	(A)11	11	3020805	3020815
Mgeo_scaffold_1	1583	p1	(T)18	18	3021600	3021617
Mgeo_scaffold_1	1584	p1	(T)11	11	3022105	3022115
Mgeo_scaffold_1	1585	p3	(TAT)7	21	3024655	3024675
Mgeo_scaffold_1	1586	p4	(AAAT)4	16	3025597	3025612
Mgeo_scaffold_1	1587	p1	(T)14	14	3026012	3026025
Mgeo_scaffold_1	1588	p1	(A)15	15	3031142	3031156
Mgeo_scaffold_1	1589	p1	(T)11	11	3032138	3032148
Mgeo_scaffold_1	1590	p1	(T)11	11	3036640	3036650
Mgeo_scaffold_1	1591	p2	(AT)16	32	3042691	3042722
Mgeo_scaffold_1	1592	p1	(T)11	11	3043766	3043776
Mgeo_scaffold_1	1593	p1	(A)10	10	3044128	3044137
Mgeo_scaffold_1	1594	p1	(T)10	10	3047563	3047572
Mgeo_scaffold_1	1595	p1	(A)10	10	3048007	3048016
Mgeo_scaffold_1	1596	p2	(AT)8	16	3048177	3048192
Mgeo_scaffold_1	1597	p1	(A)10	10	3048991	3049000
Mgeo_scaffold_1	1598	p2	(AT)15	30	3049056	3049085
Mgeo_scaffold_1	1599	p1	(A)10	10	3051205	3051214
Mgeo_scaffold_1	1600	p1	(T)10	10	3053833	3053842
Mgeo_scaffold_1	1601	p2	(AT)12	24	3053914	3053937
Mgeo_scaffold_1	1602	p1	(T)12	12	3054733	3054744
Mgeo_scaffold_1	1603	p1	(T)11	11	3055117	3055127
Mgeo_scaffold_1	1604	p1	(A)14	14	3055673	3055686
Mgeo_scaffold_1	1605	p2	(TA)8	16	3056391	3056406
Mgeo_scaffold_1	1606	p1	(T)10	10	3056729	3056738
Mgeo_scaffold_1	1607	p2	(TA)16	32	3058787	3058818
Mgeo_scaffold_1	1608	p1	(T)10	10	3059780	3059789
Mgeo_scaffold_1	1609	p1	(A)10	10	3060224	3060233
Mgeo_scaffold_1	1610	p2	(AT)8	16	3060396	3060411
Mgeo_scaffold_1	1611	p1	(A)10	10	3061210	3061219
Mgeo_scaffold_1	1612	p2	(AT)13	26	3061275	3061300
Mgeo_scaffold_1	1613	p1	(A)10	10	3063420	3063429
Mgeo_scaffold_1	1614	p3	(TAA)7	21	3065031	3065051
Mgeo_scaffold_1	1615	p1	(A)10	10	3067477	3067486
Mgeo_scaffold_1	1616	p1	(T)10	10	3067935	3067944
Mgeo_scaffold_1	1617	c	(T)10ctttactttcacag(T)15	39	3069963	3070001
Mgeo_scaffold_1	1618	p1	(A)11	11	3071103	3071113
Mgeo_scaffold_1	1619	p1	(A)10	10	3071192	3071201
Mgeo_scaffold_1	1620	p1	(T)10	10	3071263	3071272
Mgeo_scaffold_1	1621	p2	(AT)14	28	3071947	3071974
Mgeo_scaffold_1	1622	p3	(ATA)6	18	3072547	3072564
Mgeo_scaffold_1	1623	p1	(A)10	10	3074328	3074337
Mgeo_scaffold_1	1624	p1	(T)11	11	3076502	3076512
Mgeo_scaffold_1	1625	p1	(T)18	18	3078162	3078179
Mgeo_scaffold_1	1626	p1	(A)10	10	3078375	3078384
Mgeo_scaffold_1	1627	p1	(T)11	11	3084211	3084221
Mgeo_scaffold_1	1628	p1	(T)12	12	3086480	3086491
Mgeo_scaffold_1	1629	p1	(A)10	10	3086688	3086697
Mgeo_scaffold_1	1630	p2	(TA)12	24	3087325	3087348
Mgeo_scaffold_1	1631	p1	(T)11	11	3087404	3087414
Mgeo_scaffold_1	1632	p2	(TA)15	30	3087875	3087904
Mgeo_scaffold_1	1633	p1	(A)10	10	3088948	3088957
Mgeo_scaffold_1	1634	p1	(T)15	15	3090107	3090121
Mgeo_scaffold_1	1635	p1	(A)15	15	3090573	3090587
Mgeo_scaffold_1	1636	c	(A)10ttattaacatcaatcgaaatcaagatgatgtcagatcgaagataagatag(A)10	70	3090902	3090971
Mgeo_scaffold_1	1637	c	(A)11taataataataataaaatgttttgtccttttaaaagatttattgag(A)17	74	3093299	3093372
Mgeo_scaffold_1	1638	p1	(A)16	16	3093873	3093888
Mgeo_scaffold_1	1639	p1	(T)20	20	3096418	3096437
Mgeo_scaffold_1	1640	p4	(AATA)4	16	3096605	3096620
Mgeo_scaffold_1	1641	p2	(TA)8	16	3096914	3096929
Mgeo_scaffold_1	1642	p3	(TTA)6	18	3098776	3098793
Mgeo_scaffold_1	1643	p1	(T)13	13	3100749	3100761
Mgeo_scaffold_1	1644	p1	(T)11	11	3103603	3103613
Mgeo_scaffold_1	1645	p1	(T)10	10	3103839	3103848
Mgeo_scaffold_1	1646	p2	(AT)12	24	3104354	3104377
Mgeo_scaffold_1	1647	p1	(T)10	10	3104585	3104594
Mgeo_scaffold_1	1648	p1	(T)10	10	3105706	3105715
Mgeo_scaffold_1	1649	p1	(T)12	12	3106501	3106512
Mgeo_scaffold_1	1650	p1	(T)11	11	3107524	3107534
Mgeo_scaffold_1	1651	p1	(A)11	11	3111178	3111188
Mgeo_scaffold_1	1652	p1	(A)14	14	3113889	3113902
Mgeo_scaffold_1	1653	p1	(A)10	10	3116667	3116676
Mgeo_scaffold_1	1654	p2	(AT)22	44	3118180	3118223
Mgeo_scaffold_1	1655	p1	(T)12	12	3120486	3120497
Mgeo_scaffold_1	1656	p1	(T)10	10	3123806	3123815
Mgeo_scaffold_1	1657	p1	(A)11	11	3125322	3125332
Mgeo_scaffold_1	1658	p2	(AT)9	18	3126632	3126649
Mgeo_scaffold_1	1659	p1	(A)10	10	3126739	3126748
Mgeo_scaffold_1	1660	p1	(A)10	10	3127165	3127174
Mgeo_scaffold_1	1661	p1	(T)10	10	3131020	3131029
Mgeo_scaffold_1	1662	p2	(AT)18	36	3131911	3131946
Mgeo_scaffold_1	1663	p1	(A)10	10	3139034	3139043
Mgeo_scaffold_1	1664	p1	(A)15	15	3139123	3139137
Mgeo_scaffold_1	1665	p1	(A)10	10	3139295	3139304
Mgeo_scaffold_1	1666	p2	(AT)9	18	3139844	3139861
Mgeo_scaffold_1	1667	p3	(TAT)13	39	3139986	3140024
Mgeo_scaffold_1	1668	p1	(A)10	10	3140181	3140190
Mgeo_scaffold_1	1669	c*	(A)10ttatccagaacgaataaagtaaaaaaaaat(A)11(AT)10*	70	3140995	3141064
Mgeo_scaffold_1	1670	p1	(T)12	12	3143452	3143463
Mgeo_scaffold_1	1671	p1	(A)10	10	3144578	3144587
Mgeo_scaffold_1	1672	p1	(A)10	10	3144728	3144737
Mgeo_scaffold_1	1673	p2	(TA)18	36	3145226	3145261
Mgeo_scaffold_1	1674	p1	(A)14	14	3145482	3145495
Mgeo_scaffold_1	1675	p2	(TA)12	24	3146494	3146517
Mgeo_scaffold_1	1676	p1	(T)10	10	3146718	3146727
Mgeo_scaffold_1	1677	p1	(T)11	11	3149581	3149591
Mgeo_scaffold_1	1678	p1	(T)10	10	3150057	3150066
Mgeo_scaffold_1	1679	p2	(AT)13	26	3150351	3150376
Mgeo_scaffold_1	1680	c	(T)10aaaataagtaaattttta(AT)8	44	3150434	3150477
Mgeo_scaffold_1	1681	p1	(T)10	10	3154642	3154651
Mgeo_scaffold_1	1682	p1	(T)10	10	3155948	3155957
Mgeo_scaffold_1	1683	p1	(T)14	14	3156182	3156195
Mgeo_scaffold_1	1684	p1	(A)10	10	3158826	3158835
Mgeo_scaffold_1	1685	p1	(T)10	10	3158932	3158941
Mgeo_scaffold_1	1686	p1	(T)15	15	3159263	3159277
Mgeo_scaffold_1	1687	c	(A)15t(CA)9	34	3160074	3160107
Mgeo_scaffold_1	1688	p1	(T)12	12	3160298	3160309
Mgeo_scaffold_1	1689	p1	(A)10	10	3166241	3166250
Mgeo_scaffold_1	1690	p1	(A)14	14	3167525	3167538
Mgeo_scaffold_1	1691	p2	(AT)9	18	3168046	3168063
Mgeo_scaffold_1	1692	p2	(TC)16	32	3169306	3169337
Mgeo_scaffold_1	1693	p2	(AT)13	26	3180841	3180866
Mgeo_scaffold_1	1694	p1	(A)15	15	3181236	3181250
Mgeo_scaffold_1	1695	p2	(AG)9	18	3182898	3182915
Mgeo_scaffold_1	1696	p2	(TA)11	22	3183987	3184008
Mgeo_scaffold_1	1697	p1	(A)13	13	3185816	3185828
Mgeo_scaffold_1	1698	p1	(T)11	11	3186839	3186849
Mgeo_scaffold_1	1699	c	(T)10atgttttttgagaaaatcatattaatctaaaccttggatgtt(A)13	65	3190174	3190238
Mgeo_scaffold_1	1700	p1	(T)10	10	3190943	3190952
Mgeo_scaffold_1	1701	p1	(A)10	10	3191092	3191101
Mgeo_scaffold_1	1702	p1	(T)15	15	3191966	3191980
Mgeo_scaffold_1	1703	p1	(A)10	10	3199458	3199467
Mgeo_scaffold_1	1704	p1	(A)10	10	3204795	3204804
Mgeo_scaffold_1	1705	p5	(TTTAT)4	20	3205127	3205146
Mgeo_scaffold_1	1706	p1	(T)15	15	3208906	3208920
Mgeo_scaffold_1	1707	p1	(T)12	12	3210268	3210279
Mgeo_scaffold_1	1708	p3	(AAT)6	18	3212505	3212522
Mgeo_scaffold_1	1709	p2	(TA)15	30	3217945	3217974
Mgeo_scaffold_1	1710	p1	(A)12	12	3223444	3223455
Mgeo_scaffold_1	1711	p2	(AG)14	28	3224331	3224358
Mgeo_scaffold_1	1712	p4	(AAAT)4	16	3224443	3224458
Mgeo_scaffold_1	1713	p1	(T)10	10	3225112	3225121
Mgeo_scaffold_1	1714	p1	(A)13	13	3225741	3225753
Mgeo_scaffold_1	1715	p1	(T)11	11	3226717	3226727
Mgeo_scaffold_1	1716	p1	(T)10	10	3229602	3229611
Mgeo_scaffold_1	1717	p1	(T)12	12	3229719	3229730
Mgeo_scaffold_1	1718	p1	(T)12	12	3230057	3230068
Mgeo_scaffold_1	1719	p2	(AT)10	20	3231780	3231799
Mgeo_scaffold_1	1720	p1	(A)10	10	3233369	3233378
Mgeo_scaffold_1	1721	p1	(T)11	11	3233440	3233450
Mgeo_scaffold_1	1722	p1	(T)11	11	3237342	3237352
Mgeo_scaffold_1	1723	p1	(T)10	10	3239220	3239229
Mgeo_scaffold_1	1724	p1	(A)10	10	3239646	3239655
Mgeo_scaffold_1	1725	p2	(AT)10	20	3240784	3240803
Mgeo_scaffold_1	1726	p1	(A)10	10	3242457	3242466
Mgeo_scaffold_1	1727	p2	(AT)11	22	3246751	3246772
Mgeo_scaffold_1	1728	p4	(AAAT)4	16	3247303	3247318
Mgeo_scaffold_1	1729	p1	(T)10	10	3249809	3249818
Mgeo_scaffold_1	1730	p1	(T)11	11	3250900	3250910
Mgeo_scaffold_1	1731	p1	(A)15	15	3251201	3251215
Mgeo_scaffold_1	1732	p1	(T)12	12	3251714	3251725
Mgeo_scaffold_1	1733	p1	(T)11	11	3256025	3256035
Mgeo_scaffold_1	1734	p1	(T)12	12	3256664	3256675
Mgeo_scaffold_1	1735	p4	(AAGG)4	16	3258015	3258030
Mgeo_scaffold_1	1736	p4	(TAAT)4	16	3259544	3259559
Mgeo_scaffold_1	1737	p1	(A)10	10	3260152	3260161
Mgeo_scaffold_1	1738	p1	(A)14	14	3260360	3260373
Mgeo_scaffold_1	1739	p1	(T)16	16	3266671	3266686
Mgeo_scaffold_1	1740	p1	(A)11	11	3271029	3271039
Mgeo_scaffold_1	1741	p1	(T)11	11	3271869	3271879
Mgeo_scaffold_1	1742	p1	(T)11	11	3273265	3273275
Mgeo_scaffold_1	1743	p2	(TA)9	18	3275954	3275971
Mgeo_scaffold_1	1744	p1	(T)11	11	3276130	3276140
Mgeo_scaffold_1	1745	p1	(A)10	10	3280402	3280411
Mgeo_scaffold_1	1746	p1	(A)14	14	3285710	3285723
Mgeo_scaffold_1	1747	p1	(T)13	13	3290527	3290539
Mgeo_scaffold_1	1748	p1	(A)11	11	3290797	3290807
Mgeo_scaffold_1	1749	c	(A)10tctatactggtaccatttttcttggaaggaagaaagaagg(T)10	60	3290891	3290950
Mgeo_scaffold_1	1750	p1	(A)10	10	3295972	3295981
Mgeo_scaffold_1	1751	p1	(A)11	11	3296552	3296562
Mgeo_scaffold_1	1752	p1	(T)10	10	3298955	3298964
Mgeo_scaffold_1	1753	p2	(AT)10	20	3299946	3299965
Mgeo_scaffold_1	1754	p2	(AT)11	22	3300355	3300376
Mgeo_scaffold_1	1755	p3	(TCA)6	18	3300570	3300587
Mgeo_scaffold_1	1756	p2	(TC)10	20	3300873	3300892
Mgeo_scaffold_1	1757	p1	(T)10	10	3307054	3307063
Mgeo_scaffold_1	1758	c	(T)10aactttag(T)10	28	3307388	3307415
Mgeo_scaffold_1	1759	p1	(T)10	10	3307916	3307925
Mgeo_scaffold_1	1760	p1	(A)10	10	3308585	3308594
Mgeo_scaffold_1	1761	p1	(A)14	14	3309043	3309056
Mgeo_scaffold_1	1762	p1	(A)10	10	3309299	3309308
Mgeo_scaffold_1	1763	p1	(A)10	10	3315093	3315102
Mgeo_scaffold_1	1764	p1	(A)11	11	3316156	3316166
Mgeo_scaffold_1	1765	p2	(TA)13	26	3316483	3316508
Mgeo_scaffold_1	1766	p2	(AT)8	16	3317443	3317458
Mgeo_scaffold_1	1767	p1	(T)11	11	3318567	3318577
Mgeo_scaffold_1	1768	p2	(AT)10	20	3335225	3335244
Mgeo_scaffold_1	1769	p2	(AT)17	34	3336827	3336860
Mgeo_scaffold_1	1770	c	(TA)8tgtgtgtatatg(TA)10	48	3339185	3339232
Mgeo_scaffold_1	1771	p1	(A)12	12	3339739	3339750
Mgeo_scaffold_1	1772	p5	(ATTTA)4	20	3343231	3343250
Mgeo_scaffold_1	1773	p1	(A)10	10	3343385	3343394
Mgeo_scaffold_1	1774	p1	(T)10	10	3345105	3345114
Mgeo_scaffold_1	1775	p1	(A)12	12	3345200	3345211
Mgeo_scaffold_1	1776	p1	(A)13	13	3347396	3347408
Mgeo_scaffold_1	1777	p1	(A)14	14	3349476	3349489
Mgeo_scaffold_1	1778	p2	(TA)8	16	3354475	3354490
Mgeo_scaffold_1	1779	p1	(A)11	11	3357168	3357178
Mgeo_scaffold_1	1780	p1	(A)11	11	3359222	3359232
Mgeo_scaffold_1	1781	p5	(TTCTT)4	20	3361954	3361973
Mgeo_scaffold_1	1782	p1	(T)10	10	3363207	3363216
Mgeo_scaffold_1	1783	p1	(T)11	11	3364122	3364132
Mgeo_scaffold_1	1784	p1	(T)11	11	3364572	3364582
Mgeo_scaffold_1	1785	p1	(T)14	14	3365188	3365201
Mgeo_scaffold_1	1786	p1	(T)10	10	3366192	3366201
Mgeo_scaffold_1	1787	p1	(T)15	15	3366449	3366463
Mgeo_scaffold_1	1788	p3	(AGA)8	24	3366756	3366779
Mgeo_scaffold_1	1789	p1	(T)10	10	3370401	3370410
Mgeo_scaffold_1	1790	p2	(AC)8	16	3374247	3374262
Mgeo_scaffold_1	1791	p2	(AT)11	22	3377681	3377702
Mgeo_scaffold_1	1792	p3	(TCA)9	27	3383406	3383432
Mgeo_scaffold_1	1793	p1	(A)19	19	3383992	3384010
Mgeo_scaffold_1	1794	p2	(AT)12	24	3386127	3386150
Mgeo_scaffold_1	1795	p1	(T)10	10	3389013	3389022
Mgeo_scaffold_1	1796	p1	(A)10	10	3389777	3389786
Mgeo_scaffold_1	1797	p1	(A)15	15	3391707	3391721
Mgeo_scaffold_1	1798	p1	(T)13	13	3396864	3396876
Mgeo_scaffold_1	1799	p1	(A)12	12	3403078	3403089
Mgeo_scaffold_1	1800	p1	(T)10	10	3403192	3403201
Mgeo_scaffold_1	1801	p1	(T)12	12	3405144	3405155
Mgeo_scaffold_1	1802	p1	(A)14	14	3406976	3406989
Mgeo_scaffold_1	1803	p1	(A)10	10	3409525	3409534
Mgeo_scaffold_1	1804	p4	(TTTA)4	16	3410115	3410130
Mgeo_scaffold_1	1805	p2	(AT)15	30	3410250	3410279
Mgeo_scaffold_1	1806	p1	(A)10	10	3410338	3410347
Mgeo_scaffold_1	1807	p1	(A)11	11	3419840	3419850
Mgeo_scaffold_1	1808	p1	(T)12	12	3420570	3420581
Mgeo_scaffold_1	1809	p1	(A)14	14	3422835	3422848
Mgeo_scaffold_1	1810	c	(A)13gagagagaaactatttttgattctttaacttaa(AG)9	64	3423018	3423081
Mgeo_scaffold_1	1811	p1	(T)12	12	3427437	3427448
Mgeo_scaffold_1	1812	c	(AT)15(GT)8	46	3428289	3428334
Mgeo_scaffold_1	1813	p1	(T)17	17	3429339	3429355
Mgeo_scaffold_1	1814	p1	(A)16	16	3432963	3432978
Mgeo_scaffold_1	1815	p3	(ATT)11	33	3438912	3438944
Mgeo_scaffold_1	1816	p2	(AT)10	20	3440088	3440107
Mgeo_scaffold_1	1817	c	(T)10(A)10	20	3440536	3440555
Mgeo_scaffold_1	1818	p2	(AT)8	16	3442680	3442695
Mgeo_scaffold_1	1819	p1	(T)10	10	3444323	3444332
Mgeo_scaffold_1	1820	p2	(AG)8	16	3445388	3445403
Mgeo_scaffold_1	1821	p1	(A)10	10	3447346	3447355
Mgeo_scaffold_1	1822	p1	(A)10	10	3449694	3449703
Mgeo_scaffold_1	1823	p1	(A)12	12	3450139	3450150
Mgeo_scaffold_1	1824	p1	(T)14	14	3450422	3450435
Mgeo_scaffold_1	1825	p1	(A)10	10	3451881	3451890
Mgeo_scaffold_1	1826	p1	(A)11	11	3452856	3452866
Mgeo_scaffold_1	1827	p1	(A)12	12	3455355	3455366
Mgeo_scaffold_1	1828	p1	(T)10	10	3456175	3456184
Mgeo_scaffold_1	1829	p1	(A)10	10	3458092	3458101
Mgeo_scaffold_1	1830	p3	(TTA)6	18	3458404	3458421
Mgeo_scaffold_1	1831	p2	(TA)19	38	3458786	3458823
Mgeo_scaffold_1	1832	p2	(AT)15	30	3459807	3459836
Mgeo_scaffold_1	1833	p1	(T)10	10	3464872	3464881
Mgeo_scaffold_1	1834	p1	(T)13	13	3465311	3465323
Mgeo_scaffold_1	1835	p4	(AATA)4	16	3467504	3467519
Mgeo_scaffold_1	1836	p1	(T)13	13	3467753	3467765
Mgeo_scaffold_1	1837	p4	(TTAT)4	16	3475325	3475340
Mgeo_scaffold_1	1838	p1	(T)13	13	3477699	3477711
Mgeo_scaffold_1	1839	p1	(A)15	15	3484252	3484266
Mgeo_scaffold_1	1840	p1	(T)19	19	3485580	3485598
Mgeo_scaffold_1	1841	p1	(T)14	14	3488473	3488486
Mgeo_scaffold_1	1842	p2	(TC)30	60	3488620	3488679
Mgeo_scaffold_1	1843	p1	(T)15	15	3497429	3497443
Mgeo_scaffold_1	1844	p1	(A)13	13	3506091	3506103
Mgeo_scaffold_1	1845	p1	(A)11	11	3509607	3509617
Mgeo_scaffold_1	1846	p1	(A)16	16	3511548	3511563
Mgeo_scaffold_1	1847	c	(TATG)4ca(AT)19(GT)8	72	3528614	3528685
Mgeo_scaffold_1	1848	p1	(T)11	11	3529269	3529279
Mgeo_scaffold_1	1849	p1	(A)18	18	3530093	3530110
Mgeo_scaffold_1	1850	p1	(T)10	10	3531916	3531925
Mgeo_scaffold_1	1851	p1	(T)10	10	3539386	3539395
Mgeo_scaffold_1	1852	p2	(AT)11	22	3540401	3540422
Mgeo_scaffold_1	1853	p1	(T)11	11	3544126	3544136
Mgeo_scaffold_1	1854	p1	(A)10	10	3546410	3546419
Mgeo_scaffold_1	1855	p3	(ATT)6	18	3551214	3551231
Mgeo_scaffold_1	1856	p1	(A)10	10	3557132	3557141
Mgeo_scaffold_1	1857	p4	(CTCA)4	16	3561089	3561104
Mgeo_scaffold_1	1858	p2	(AT)19	38	3563403	3563440
Mgeo_scaffold_1	1859	p1	(T)11	11	3570184	3570194
Mgeo_scaffold_1	1860	p1	(A)10	10	3570562	3570571
Mgeo_scaffold_1	1861	p4	(AAAT)4	16	3570716	3570731
Mgeo_scaffold_1	1862	p1	(T)10	10	3571796	3571805
Mgeo_scaffold_1	1863	p1	(T)10	10	3575693	3575702
Mgeo_scaffold_1	1864	p1	(A)12	12	3576728	3576739
Mgeo_scaffold_1	1865	p1	(A)37	37	3578039	3578075
Mgeo_scaffold_1	1866	p1	(T)11	11	3579017	3579027
Mgeo_scaffold_1	1867	p1	(A)11	11	3581892	3581902
Mgeo_scaffold_1	1868	p1	(A)10	10	3582204	3582213
Mgeo_scaffold_1	1869	c	(T)11aaatattcttattttttataatttaatcaatggttataactttaaactg(T)10	70	3584444	3584513
Mgeo_scaffold_1	1870	p1	(T)10	10	3586818	3586827
Mgeo_scaffold_1	1871	p2	(AT)21	42	3588109	3588150
Mgeo_scaffold_1	1872	p1	(T)12	12	3589266	3589277
Mgeo_scaffold_1	1873	p4	(AAAT)4	16	3589773	3589788
Mgeo_scaffold_1	1874	p1	(T)18	18	3591326	3591343
Mgeo_scaffold_1	1875	p1	(A)10	10	3592867	3592876
Mgeo_scaffold_1	1876	p1	(T)11	11	3594047	3594057
Mgeo_scaffold_1	1877	p2	(TA)14	28	3597266	3597293
Mgeo_scaffold_1	1878	c	(TATC)4(TA)18	52	3598053	3598104
Mgeo_scaffold_1	1879	p1	(T)10	10	3605388	3605397
Mgeo_scaffold_1	1880	p1	(A)12	12	3605641	3605652
Mgeo_scaffold_1	1881	p1	(T)15	15	3606224	3606238
Mgeo_scaffold_1	1882	p2	(TA)8	16	3608118	3608133
Mgeo_scaffold_1	1883	p1	(A)10	10	3622194	3622203
Mgeo_scaffold_1	1884	p2	(AT)12	24	3626002	3626025
Mgeo_scaffold_1	1885	p1	(T)10	10	3626964	3626973
Mgeo_scaffold_1	1886	p2	(AT)12	24	3627102	3627125
Mgeo_scaffold_1	1887	p2	(AT)10	20	3627456	3627475
Mgeo_scaffold_1	1888	p6	(ATGAAA)4	24	3628159	3628182
Mgeo_scaffold_1	1889	p1	(A)10	10	3634542	3634551
Mgeo_scaffold_1	1890	c	(A)11tgataacaatgggtggaaacaatcctgaatatcctaaaattc(A)10	63	3640504	3640566
Mgeo_scaffold_1	1891	p1	(T)11	11	3641244	3641254
Mgeo_scaffold_1	1892	p1	(A)11	11	3645140	3645150
Mgeo_scaffold_1	1893	p1	(A)10	10	3646549	3646558
Mgeo_scaffold_1	1894	p1	(A)12	12	3661153	3661164
Mgeo_scaffold_1	1895	p2	(AT)10	20	3661382	3661401
Mgeo_scaffold_1	1896	p1	(A)10	10	3663296	3663305
Mgeo_scaffold_1	1897	c	(A)10ttgtaatttgccaaa(T)11	36	3663478	3663513
Mgeo_scaffold_1	1898	p1	(A)10	10	3664370	3664379
Mgeo_scaffold_1	1899	p1	(A)11	11	3664439	3664449
Mgeo_scaffold_1	1900	p2	(AT)12	24	3666674	3666697
Mgeo_scaffold_1	1901	p1	(A)10	10	3668508	3668517
Mgeo_scaffold_1	1902	p3	(AAT)6	18	3670233	3670250
Mgeo_scaffold_1	1903	p1	(T)11	11	3671067	3671077
Mgeo_scaffold_1	1904	p1	(T)10	10	3673155	3673164
Mgeo_scaffold_1	1905	p2	(TA)8	16	3675593	3675608
Mgeo_scaffold_1	1906	p1	(A)19	19	3677732	3677750
Mgeo_scaffold_1	1907	p2	(AG)9	18	3677910	3677927
Mgeo_scaffold_1	1908	p3	(ATA)7	21	3679595	3679615
Mgeo_scaffold_1	1909	p1	(A)10	10	3679806	3679815
Mgeo_scaffold_1	1910	p1	(T)10	10	3679908	3679917
Mgeo_scaffold_1	1911	p4	(ATTA)4	16	3680608	3680623
Mgeo_scaffold_1	1912	p2	(TA)9	18	3682268	3682285
Mgeo_scaffold_1	1913	p1	(A)12	12	3682644	3682655
Mgeo_scaffold_1	1914	p1	(T)10	10	3689584	3689593
Mgeo_scaffold_1	1915	p1	(A)10	10	3691235	3691244
Mgeo_scaffold_1	1916	p1	(A)11	11	3694847	3694857
Mgeo_scaffold_1	1917	p1	(T)10	10	3696780	3696789
Mgeo_scaffold_1	1918	p3	(TAA)7	21	3697067	3697087
Mgeo_scaffold_1	1919	p1	(T)14	14	3697929	3697942
Mgeo_scaffold_1	1920	p1	(T)10	10	3698285	3698294
Mgeo_scaffold_1	1921	p4	(AAAT)5	20	3698405	3698424
Mgeo_scaffold_1	1922	c	(A)11g(A)11	23	3699927	3699949
Mgeo_scaffold_1	1923	p1	(A)17	17	3702744	3702760
Mgeo_scaffold_1	1924	p1	(T)18	18	3703391	3703408
Mgeo_scaffold_1	1925	p2	(TA)8	16	3707518	3707533
Mgeo_scaffold_1	1926	p1	(A)11	11	3709960	3709970
Mgeo_scaffold_1	1927	p1	(A)11	11	3710167	3710177
Mgeo_scaffold_1	1928	p1	(T)12	12	3712327	3712338
Mgeo_scaffold_1	1929	p1	(T)15	15	3713547	3713561
Mgeo_scaffold_1	1930	p1	(A)11	11	3714070	3714080
Mgeo_scaffold_1	1931	p1	(A)13	13	3717094	3717106
Mgeo_scaffold_1	1932	p4	(GAAA)5	20	3717496	3717515
Mgeo_scaffold_1	1933	p1	(A)12	12	3718099	3718110
Mgeo_scaffold_1	1934	p1	(T)10	10	3718433	3718442
Mgeo_scaffold_1	1935	p1	(A)14	14	3719257	3719270
Mgeo_scaffold_1	1936	p1	(T)10	10	3719927	3719936
Mgeo_scaffold_1	1937	p3	(AAT)7	21	3720120	3720140
Mgeo_scaffold_1	1938	p1	(T)10	10	3723081	3723090
Mgeo_scaffold_1	1939	p1	(A)12	12	3723832	3723843
Mgeo_scaffold_1	1940	p1	(T)12	12	3724523	3724534
Mgeo_scaffold_1	1941	p1	(T)21	21	3727814	3727834
Mgeo_scaffold_1	1942	p1	(T)15	15	3728278	3728292
Mgeo_scaffold_1	1943	p1	(T)10	10	3729443	3729452
Mgeo_scaffold_1	1944	p3	(ATA)6	18	3732436	3732453
Mgeo_scaffold_1	1945	p2	(AT)14	28	3732936	3732963
Mgeo_scaffold_1	1946	p2	(AT)12	24	3734186	3734209
Mgeo_scaffold_1	1947	p1	(T)11	11	3734510	3734520
Mgeo_scaffold_1	1948	p1	(T)12	12	3735346	3735357
Mgeo_scaffold_1	1949	p2	(AT)9	18	3735699	3735716
Mgeo_scaffold_1	1950	c	(AT)9aaaagtgataattaaatgaaaataatttaagtttaaagtttattaa(AT)9	82	3736339	3736420
Mgeo_scaffold_1	1951	p2	(TA)8	16	3736756	3736771
Mgeo_scaffold_1	1952	p1	(T)11	11	3737008	3737018
Mgeo_scaffold_1	1953	p2	(TA)19	38	3738109	3738146
Mgeo_scaffold_1	1954	p1	(T)10	10	3738683	3738692
Mgeo_scaffold_1	1955	p2	(TA)15	30	3742088	3742117
Mgeo_scaffold_1	1956	c	(T)12atttcttcgaaaaaaaatctcaactttctaaaac(T)13	59	3742633	3742691
Mgeo_scaffold_1	1957	p1	(A)14	14	3742949	3742962
Mgeo_scaffold_1	1958	p1	(T)16	16	3743292	3743307
Mgeo_scaffold_1	1959	p4	(TATC)4	16	3749104	3749119
Mgeo_scaffold_1	1960	p1	(T)14	14	3750890	3750903
Mgeo_scaffold_1	1961	p1	(A)12	12	3751164	3751175
Mgeo_scaffold_1	1962	p1	(A)16	16	3753544	3753559
Mgeo_scaffold_1	1963	p1	(A)16	16	3755463	3755478
Mgeo_scaffold_1	1964	p2	(AT)25	50	3760660	3760709
Mgeo_scaffold_1	1965	p1	(A)10	10	3765130	3765139
Mgeo_scaffold_1	1966	p1	(A)10	10	3767297	3767306
Mgeo_scaffold_1	1967	p1	(A)11	11	3768201	3768211
Mgeo_scaffold_1	1968	p1	(A)11	11	3770595	3770605
Mgeo_scaffold_1	1969	p1	(T)13	13	3771391	3771403
Mgeo_scaffold_1	1970	p3	(GAA)6	18	3780927	3780944
Mgeo_scaffold_1	1971	p2	(TA)12	24	3782117	3782140
Mgeo_scaffold_1	1972	p2	(TA)17	34	3784091	3784124
Mgeo_scaffold_1	1973	p2	(TA)12	24	3785491	3785514
Mgeo_scaffold_1	1974	c	(T)10cttataaaagaaaaaattatatacactatcttcag(T)15	60	3786364	3786423
Mgeo_scaffold_1	1975	p1	(T)10	10	3787213	3787222
Mgeo_scaffold_1	1976	p1	(T)12	12	3791460	3791471
Mgeo_scaffold_1	1977	p1	(A)15	15	3795009	3795023
Mgeo_scaffold_1	1978	p1	(A)10	10	3795149	3795158
Mgeo_scaffold_1	1979	p2	(AT)11	22	3796506	3796527
Mgeo_scaffold_1	1980	p4	(CATG)4	16	3796898	3796913
Mgeo_scaffold_1	1981	p1	(T)10	10	3797009	3797018
Mgeo_scaffold_1	1982	p4	(TAAA)4	16	3797767	3797782
Mgeo_scaffold_1	1983	p4	(ATTA)5	20	3798371	3798390
Mgeo_scaffold_1	1984	p2	(CT)8	16	3798637	3798652
Mgeo_scaffold_1	1985	p2	(TC)14	28	3799141	3799168
Mgeo_scaffold_1	1986	p1	(T)19	19	3799576	3799594
Mgeo_scaffold_1	1987	p1	(T)10	10	3801238	3801247
Mgeo_scaffold_1	1988	p2	(AT)8	16	3801717	3801732
Mgeo_scaffold_1	1989	p1	(T)18	18	3808128	3808145
Mgeo_scaffold_1	1990	p1	(A)10	10	3811316	3811325
Mgeo_scaffold_1	1991	p1	(T)10	10	3811692	3811701
Mgeo_scaffold_1	1992	p2	(AT)15	30	3813369	3813398
Mgeo_scaffold_1	1993	p1	(A)10	10	3815325	3815334
Mgeo_scaffold_1	1994	p6	(GTTGAA)6	36	3816339	3816374
Mgeo_scaffold_1	1995	p1	(T)11	11	3822080	3822090
Mgeo_scaffold_1	1996	p1	(T)10	10	3823599	3823608
Mgeo_scaffold_1	1997	p1	(A)10	10	3824445	3824454
Mgeo_scaffold_1	1998	p1	(T)10	10	3825599	3825608
[truncated: 139,168 more rows]
