# Supplementary material for: Exceptionally low genomic diversity in the underutilised legume Kersting’s groundnut
Source: Nat Commun. 2025 Jun 4;16:5183. doi: 10.1038/s41467-025-60494-x (PMC12137951; doi:10.1038/s41467-025-60494-x)
Supplement: Supplementary file 4 — Supplementary Data 2 [file 41467_2025_60494_MOESM4_ESM.xlsx]

## Sheet: Sheet1
Supplementary Data 2 - Sample data and resequencing statistics for Kersting's groundnut
Original Code	Code in phylogeny	Country of Origin	Collection location (where available)		N raw	N trimmed	PercRetained	PerMapped	depth	PercMissing	F(inbreeding)
1251	1251	Cameroon	OUTGROUP	Macrotyloma stenophyllum	44580827	43356475	97.2536	95.43	17.7753	1.76575	-0.38846
ADC	ADC	Benin	Southeast	Macrotyloma geocarpum	42374642	40943669	96.623	95.26	22.1854	0.244885	0.52735
ASO	ASO	Benin	Djidja-mougnon	Macrotyloma geocarpum	50962631	49276138	96.6907	91.95	27.1705	0.210018	0.54287
DKP	DKP	Benin	Central	Macrotyloma geocarpum	41566970	40190823	96.6893	92.31	21.0236	0.243726	0.52444
GTA3	GTA3	Benin	Abomey-Agbokpa	Macrotyloma geocarpum	52535409	50705732	96.5172	89.52	27.6518	0.211855	0.53708
HOU	HOU	Benin	Djidja	Macrotyloma geocarpum	49780090	48017483	96.4592	86.03	25.7167	0.204686	0.5547
LAL2	LAL2	Benin	Djidja-Dan	Macrotyloma geocarpum	43394072	41880292	96.5116	94.55	23.1278	0.233582	0.53538
OUA	OUA	Benin	Central	Macrotyloma geocarpum	39064584	37727237	96.5766	92.8	20.7172	0.264974	0.53889
ZHLA1	ZHLA1	Benin	Zakpota-allahè	Macrotyloma geocarpum	49090335	47541653	96.8452	93.66	27.2855	0.222958	0.54106
BUR3	BUR3	Burkina Faso		Macrotyloma geocarpum	47705481	46078460	96.5894	95.5	25.2988	0.217287	0.54113
BUR7	BUR7	Burkina Faso		Macrotyloma geocarpum	51734869	49950626	96.5512	93.19	27.3067	0.248958	0.52712
BUR8	BUR8	Burkina Faso		Macrotyloma geocarpum	49619269	47808920	96.3515	92.2	27.5182	0.210517	0.55084
BUR14	BUR14	Burkina Faso		Macrotyloma geocarpum	43325084	41741955	96.3459	96.76	23.95	0.201631	0.53062
BUR16	BUR16	Burkina Faso		Macrotyloma geocarpum	47376571	45740494	96.5467	90.14	24.8392	0.227471	0.52748
GH-01-LEA	GH	Ghana		Macrotyloma geocarpum	45415165	43820938	96.4897	91.74	23.007	0.216888	0.52461
Lili*Sie SARI	LSS	Ghana		Macrotyloma geocarpum	42742242	41269898	96.5553	93.03	22.8198	0.22186	0.53907
TKg-8	8	Ghana	Trofwi, Atebubu-Amantin Municipal District	Macrotyloma geocarpum	43645382	42101305	96.4622	97.48	22.9977	0.222339	0.53259
TKg-12	12	Nigeria	Marhai, Nasarawa State (central)	Macrotyloma geocarpum	45183465	43786117	96.9074	98.72	27.8722	0.179505	0.56408
TKg-18	18	Nigeria		Macrotyloma geocarpum	46536134	44958102	96.609	98.46	27.6969	0.211056	0.56021
TKg-27	27	Nigeria	Akoko, Southwest	Macrotyloma geocarpum	48848347	47241770	96.7111	98.6	29.3398	0.181402	0.56286
TKg-28	28	Nigeria	Akoko, Southwest	Macrotyloma geocarpum	46180195	44675137	96.7409	98.71	28.0818	0.192125	0.56038
TKg-33	33	Nigeria	Apagodogbo Otukpa (S. central)	Macrotyloma geocarpum	43944659	42567447	96.866	98.71	27.671	0.152107	0.56707
TKg-34	34	Nigeria	Olachagba Otukpo (S. central)	Macrotyloma geocarpum	43328860	41923850	96.7573	98.66	26.4152	0.144019	0.57014
TKg-36	36	Nigeria	Ede Market,Otukpo (S. central)	Macrotyloma geocarpum	45174694	43797402	96.9512	98.83	28.7276	0.143939	0.57396
TKg-38	38	Nigeria	Odeche area,Otukpa (S. central)	Macrotyloma geocarpum	45341155	43798468	96.5976	98.7	27.5558	0.138647	0.5739
TKg-41	41	Nigeria	Odeche area,Otukpa (S. central)	Macrotyloma geocarpum	49087457	47459410	96.6834	98.84	30.1622	0.129142	0.57593
TKg-45	45	Nigeria	Ogende, Otukpa (S. central)	Macrotyloma geocarpum	46317640	44863396	96.8603	98.8	28.5195	0.145118	0.57035
Mean (excluding outgroup)>					4.61644e+07	4.46103e+07	96.6342	95.1212	25.9484	0.200796	0.548235
SD (excluding outgroup)>					3.36936e+06	3.24986e+06	0.163296	3.63062	2.66642	0.0380489	0.017663
