# Supplementary material for: Exceptionally low genomic diversity in the underutilised legume Kersting’s groundnut
Source: Nat Commun. 2025 Jun 4;16:5183. doi: 10.1038/s41467-025-60494-x (PMC12137951; doi:10.1038/s41467-025-60494-x)
Supplement: Supplementary file 5 — Supplementary Data 3 [file 41467_2025_60494_MOESM5_ESM.xlsx]

## Sheet: Sheet1
Supplementary Data 3 - Sample, sequencing, and mapping data for cowpea and lablab
Cowpea
Original Code	Country of Origin	Species	Genbank ID	N raw*	N trimmed	PercRetained	PercMapped	depth
IT97K	Ref Genome	Vigna unguiculata	SRR19215719	50000000	33948106	0.678962	0.9907	9.78767
Cam	Cameroon	Vigna unguiculata	SRR3716681	42632836	34777609	0.815747	0.9963	7.21589
Nig1	Nigeria	Vigna unguiculata	SRR3716688	43189852	36847819	0.853159	0.9974	7.92269
Nig2	Nigeria	Vigna unguiculata	SRR3716689	47034650	39482490	0.839434	0.9957	7.69868
Nig3	Nigeria	Vigna unguiculata	SRR3716690	50000000	44756204	0.895124	0.9964	8.85875
Sen1	Senegal	Vigna unguiculata	SRR3716691	50000000	41817991	0.83636	0.9965	8.00245
Sen2	Senegal	Vigna unguiculata	SRR3716692	41821736	34001146	0.813002	0.9959	7.85941
Bot1	Botswana	Vigna unguiculata	SRR3716693	49553746	40422243	0.815725	0.9952	8.15575
Gha	Ghana	Vigna unguiculata	SRR3716694	50134751	40698321	0.811779	0.9957	8.64303
BF	BurkinaFaso	Vigna unguiculata	SRR3716695	50000000	45696636	0.913933	0.9956	10.1565
Bot2	Botswana	Vigna unguiculata	SRR3716696	46091406	37796681	0.820037	0.9946	8.1333
Egy	Egypt	Vigna unguiculata	SRR3716698	40138080	33810361	0.842351	0.9953	7.74898
Ken	Kenya	Vigna unguiculata	SRR3716699	46797996	39495021	0.843947	0.9952	8.40585
Bot3	Botswana	Vigna unguiculata	SRR3716700	50000000	43961218	0.879224	0.9946	9.60392
Nig4	Nigeria	Vigna unguiculata	SRR3716701	38986460	31094165	0.797563	0.9948	6.18679
Sen3	Senegal	Vigna unguiculata	SRR3716702	36367633	29329467	0.806472	0.9955	6.27562
Moz	Mozambique	Vigna unguiculata	SRR3716703	48907774	40586515	0.829858	0.9959	7.85643
Sen4	Senegal	Vigna unguiculata	SRR3716704	50000000	40724211	0.814484	0.9958	9.01937
Mean >				4.62032e+07	3.82915e+07	0.828176	0.995394	8.19617
SD >				4.52561e+06	4.66365e+06	0.0487779	0.00136618	1.06271
* for samples where more than 50M reads were available, only 50M were used.
Lablab
Original Code	Country of Origin	Species	Genbank ID	N raw	N trimmed	PercRetained	PercMapped	depth
6529	Ethiopia	Lablab purpureus	SRR33693766	20578074	19818906	0.963108	0.9838	5.55954
6536	Ethiopia	Lablab purpureus	SRR33693765	38218980	36958442	0.967018	0.9787	9.79781
7027	Ethiopia	Lablab purpureus	SRR21588437	20286560	19566765	0.964519	0.9827	6.00484
13687	Ethiopia	Lablab purpureus	SRR33693756	34712091	33688473	0.970511	0.9794	9.26727
13688	Ethiopia	Lablab purpureus	SRR19067371	28812942	28033985	0.972965	0.9846	7.91967
14411	Kenya	Lablab purpureus	SRR33693755	37009448	35896239	0.969921	0.9768	9.33689
14415	Zimbabwe	Lablab purpureus	SRR33693754	33241950	32200329	0.968665	0.9802	8.76673
14419	Zimbabwe	Lablab purpureus	SRR19067366	27445608	26832903	0.977676	0.9846	7.37293
14477	Sudan	Lablab purpureus	SRR33693753	40610248	39328650	0.968442	0.9814	10.44
18592	India	Lablab purpureus	SRR33693752	22895389	22041848	0.96272	0.9789	6.30779
21032	India	Lablab purpureus	SRR33693751	21787667	21105781	0.968703	0.9816	5.9899
21049	Angola	Lablab purpureus	SRR19067363	28828551	28237318	0.979491	0.9837	7.86601
21084	Zambia	Lablab purpureus	SRR33693750	21601010	20591064	0.953245	0.9796	5.89218
21085	Zambia	Lablab purpureus	SRR19067361	26152489	25641782	0.980472	0.9851	7.34782
21086	India	Lablab purpureus	SRR21588434	20338021	19692617	0.968266	0.981	5.53506
24746	Sudan	Lablab purpureus	SRR33693749	22195864	21199848	0.955126	0.9837	6.13023
24758	India	Lablab purpureus	SRR33693764	21698109	20956421	0.965818	0.9823	6.1251
24776	Angola	Lablab purpureus	SRR33693763	22616271	21671080	0.958207	0.9826	6.31691
24822	(unknown)	Lablab purpureus	SRR33693762	22369648	21548696	0.963301	0.9828	6.34142
183451	India	Lablab purpureus	SRR33693761	43376312	42088999	0.970322	0.9774	10.4201
509114	India	Lablab purpureus	SRR33693760	39500830	38244976	0.968207	0.977	10.3909
APG13489	Australia	Lablab purpureus	SRR33693759	25804362	24707007	0.957474	0.9744	6.94485
APG50415	India	Lablab purpureus	SRR33693758	36804630	35820727	0.973267	0.9569	9.36952
APG50451	India	Lablab purpureus	SRR33693757	21161558	20434794	0.965656	0.9846	5.87635
Highworth**	cultivated	Lablab purpureus		na	25000000	na	0.9782	5.67333
loblolly pole	cultivated	Lablab purpureus	SRR21588431	23092297	22373235	0.968861	0.984	6.46598
Mean >				2.80456e+07	2.70646e+07	0.967278	0.980231	7.44074
SD >				7.51949e+06	7.21402e+06	0.00684755	0.00557242	1.70494
** data were pretrimmed from the Njaci et al. (2023) study
