# Supplementary material for: Exceptionally low genomic diversity in the underutilised legume Kersting’s groundnut
Source: Nat Commun. 2025 Jun 4;16:5183. doi: 10.1038/s41467-025-60494-x (PMC12137951; doi:10.1038/s41467-025-60494-x)
Supplement: Supplementary file 7 — Source Data [file 41467_2025_60494_MOESM7_ESM.xlsx]

## Sheet: Fig1b
			Repeat		Gene				GC
Chromosome	Start	End	Count	Coverage (%)	Count	Coverage(%)			Chromosome	Start	End	GC content
Mgeo_1	1	100001	39557	39.557	19441	19.441			Mgeo_1	0	100000	0.30772
Mgeo_1	100001	200001	67286	67.286	8487	8.487			Mgeo_1	100000	200000	0.39266
Mgeo_1	200001	300001	21273	21.273	30630	30.63			Mgeo_1	200000	300000	0.31692
Mgeo_1	300001	400001	9982	9.982	54301	54.301			Mgeo_1	300000	400000	0.30744
Mgeo_1	400001	500001	18714	18.714	29197	29.197			Mgeo_1	400000	500000	0.29965
Mgeo_1	500001	600001	30475	30.475	23741	23.741			Mgeo_1	500000	600000	0.27143
Mgeo_1	600001	700001	14206	14.206	53264	53.264			Mgeo_1	600000	700000	0.30315
Mgeo_1	700001	800001	11604	11.604	40857	40.857			Mgeo_1	700000	800000	0.30786
Mgeo_1	800001	900001	9280	9.28	47351	47.351			Mgeo_1	800000	900000	0.30616
Mgeo_1	900001	1000001	21529	21.529	31644	31.644			Mgeo_1	900000	1000000	0.30548
Mgeo_1	1000001	1100001	13290	13.29	56440	56.44			Mgeo_1	1000000	1100000	0.30794
Mgeo_1	1100001	1200001	23429	23.429	54715	54.715			Mgeo_1	1100000	1200000	0.31135
Mgeo_1	1200001	1300001	13228	13.228	40169	40.169			Mgeo_1	1200000	1300000	0.3015
Mgeo_1	1300001	1400001	15939	15.939	42056	42.056			Mgeo_1	1300000	1400000	0.3154
Mgeo_1	1400001	1500001	17273	17.273	46049	46.049			Mgeo_1	1400000	1500000	0.31842
Mgeo_1	1500001	1600001	11265	11.265	41470	41.47			Mgeo_1	1500000	1600000	0.30196
Mgeo_1	1600001	1700001	19909	19.909	54588	54.588			Mgeo_1	1600000	1700000	0.28036
Mgeo_1	1700001	1800001	40857	40.857	17243	17.243			Mgeo_1	1700000	1800000	0.28969
Mgeo_1	1800001	1900001	25582	25.582	30586	30.586			Mgeo_1	1800000	1900000	0.27353
Mgeo_1	1900001	2000001	13158	13.158	50444	50.444			Mgeo_1	1900000	2000000	0.32473
Mgeo_1	2000001	2100001	14593	14.593	56791	56.791			Mgeo_1	2000000	2100000	0.30277
Mgeo_1	2100001	2200001	12899	12.899	37584	37.584			Mgeo_1	2100000	2200000	0.32046
Mgeo_1	2200001	2300001	14086	14.086	36047	36.047			Mgeo_1	2200000	2300000	0.30901
Mgeo_1	2300001	2400001	33173	33.173	31605	31.605			Mgeo_1	2300000	2400000	0.29879
Mgeo_1	2400001	2500001	11575	11.575	42598	42.598			Mgeo_1	2400000	2500000	0.32732
Mgeo_1	2500001	2600001	26190	26.19	35138	35.138			Mgeo_1	2500000	2600000	0.31204
Mgeo_1	2600001	2700001	8584	8.584	53840	53.84			Mgeo_1	2600000	2700000	0.32138
Mgeo_1	2700001	2800001	12555	12.555	54056	54.056			Mgeo_1	2700000	2800000	0.32437
Mgeo_1	2800001	2900001	11591	11.591	49221	49.221			Mgeo_1	2800000	2900000	0.30238
Mgeo_1	2900001	3000001	14856	14.856	54303	54.303			Mgeo_1	2900000	3000000	0.31667
Mgeo_1	3000001	3100001	14018	14.018	15378	15.378			Mgeo_1	3000000	3100000	0.27852
Mgeo_1	3100001	3200001	12321	12.321	56215	56.215			Mgeo_1	3100000	3200000	0.31752
Mgeo_1	3200001	3300001	11710	11.71	48435	48.435			Mgeo_1	3200000	3300000	0.31645
Mgeo_1	3300001	3400001	13942	13.942	53926	53.926			Mgeo_1	3300000	3400000	0.31709
Mgeo_1	3400001	3500001	19667	19.667	53657	53.657			Mgeo_1	3400000	3500000	0.31322
Mgeo_1	3500001	3600001	14763	14.763	45998	45.998			Mgeo_1	3500000	3600000	0.3227
Mgeo_1	3600001	3700001	26427	26.427	47273	47.273			Mgeo_1	3600000	3700000	0.31117
Mgeo_1	3700001	3800001	19589	19.589	46680	46.68			Mgeo_1	3700000	3800000	0.29471
Mgeo_1	3800001	3900001	8051	8.051	60866	60.866			Mgeo_1	3800000	3900000	0.32891
Mgeo_1	3900001	4000001	11478	11.478	64554	64.554			Mgeo_1	3900000	4000000	0.33115
Mgeo_1	4000001	4100001	10290	10.29	51962	51.962			Mgeo_1	4000000	4100000	0.30724
Mgeo_1	4100001	4200001	16551	16.551	49534	49.534			Mgeo_1	4100000	4200000	0.31732
Mgeo_1	4200001	4300001	14635	14.635	49661	49.661			Mgeo_1	4200000	4300000	0.31389
Mgeo_1	4300001	4400001	37815	37.815	42870	42.87			Mgeo_1	4300000	4400000	0.33735
Mgeo_1	4400001	4500001	21520	21.52	50830	50.83			Mgeo_1	4400000	4500000	0.31942
Mgeo_1	4500001	4600001	14130	14.13	41982	41.982			Mgeo_1	4500000	4600000	0.32499
Mgeo_1	4600001	4700001	11255	11.255	55019	55.019			Mgeo_1	4600000	4700000	0.31783
Mgeo_1	4700001	4800001	13424	13.424	60340	60.34			Mgeo_1	4700000	4800000	0.33748
Mgeo_1	4800001	4900001	18655	18.655	48240	48.24			Mgeo_1	4800000	4900000	0.32377
Mgeo_1	4900001	5000001	11269	11.269	58497	58.497			Mgeo_1	4900000	5000000	0.3293
Mgeo_1	5000001	5100001	31014	31.014	20697	20.697			Mgeo_1	5000000	5100000	0.30165
Mgeo_1	5100001	5200001	19834	19.834	46186	46.186			Mgeo_1	5100000	5200000	0.32012
Mgeo_1	5200001	5300001	15012	15.012	50950	50.95			Mgeo_1	5200000	5300000	0.30226
Mgeo_1	5300001	5400001	8478	8.478	61911	61.911			Mgeo_1	5300000	5400000	0.33466
Mgeo_1	5400001	5500001	13164	13.164	64495	64.495			Mgeo_1	5400000	5500000	0.33078
Mgeo_1	5500001	5600001	26220	26.22	32289	32.289			Mgeo_1	5500000	5600000	0.33518
Mgeo_1	5600001	5700001	21196	21.196	43476	43.476			Mgeo_1	5600000	5700000	0.29717
Mgeo_1	5700001	5800001	21289	21.289	47549	47.549			Mgeo_1	5700000	5800000	0.29909
Mgeo_1	5800001	5900001	28461	28.461	70346	70.346			Mgeo_1	5800000	5900000	0.32208
Mgeo_1	5900001	6000001	12743	12.743	54289	54.289			Mgeo_1	5900000	6000000	0.33315
Mgeo_1	6000001	6100001	10513	10.513	53195	53.195			Mgeo_1	6000000	6100000	0.31489
Mgeo_1	6100001	6200001	15877	15.877	32879	32.879			Mgeo_1	6100000	6200000	0.32457
Mgeo_1	6200001	6300001	15054	15.054	34499	34.499			Mgeo_1	6200000	6300000	0.29787
Mgeo_1	6300001	6400001	22370	22.37	36359	36.359			Mgeo_1	6300000	6400000	0.31403
Mgeo_1	6400001	6500001	15481	15.481	47272	47.272			Mgeo_1	6400000	6500000	0.32056
Mgeo_1	6500001	6600001	20074	20.074	54680	54.68			Mgeo_1	6500000	6600000	0.31035
Mgeo_1	6600001	6700001	18892	18.892	50568	50.568			Mgeo_1	6600000	6700000	0.29421
Mgeo_1	6700001	6800001	25386	25.386	40827	40.827			Mgeo_1	6700000	6800000	0.28502
Mgeo_1	6800001	6900001	11864	11.864	52503	52.503			Mgeo_1	6800000	6900000	0.29861
Mgeo_1	6900001	7000001	19973	19.973	25234	25.234			Mgeo_1	6900000	7000000	0.28085
Mgeo_1	7000001	7100001	21805	21.805	37484	37.484			Mgeo_1	7000000	7100000	0.30779
Mgeo_1	7100001	7200001	16675	16.675	55395	55.395			Mgeo_1	7100000	7200000	0.31379
Mgeo_1	7200001	7300001	24125	24.125	36300	36.3			Mgeo_1	7200000	7300000	0.30547
Mgeo_1	7300001	7400001	15452	15.452	34126	34.126			Mgeo_1	7300000	7400000	0.30382
Mgeo_1	7400001	7500001	20382	20.382	55515	55.515			Mgeo_1	7400000	7500000	0.30474
Mgeo_1	7500001	7600001	21971	21.971	47435	47.435			Mgeo_1	7500000	7600000	0.30176
Mgeo_1	7600001	7700001	13622	13.622	49610	49.61			Mgeo_1	7600000	7700000	0.29482
Mgeo_1	7700001	7800001	17131	17.131	34812	34.812			Mgeo_1	7700000	7800000	0.30646
Mgeo_1	7800001	7900001	19415	19.415	58611	58.611			Mgeo_1	7800000	7900000	0.31318
Mgeo_1	7900001	8000001	16475	16.475	50515	50.515			Mgeo_1	7900000	8000000	0.30632
Mgeo_1	8000001	8100001	17467	17.467	47918	47.918			Mgeo_1	8000000	8100000	0.3071
Mgeo_1	8100001	8200001	22667	22.667	39132	39.132			Mgeo_1	8100000	8200000	0.28733
Mgeo_1	8200001	8300001	20613	20.613	37421	37.421			Mgeo_1	8200000	8300000	0.30624
Mgeo_1	8300001	8400001	23335	23.335	48177	48.177			Mgeo_1	8300000	8400000	0.29688
Mgeo_1	8400001	8500001	30460	30.46	49839	49.839			Mgeo_1	8400000	8500000	0.30766
Mgeo_1	8500001	8600001	19831	19.831	44277	44.277			Mgeo_1	8500000	8600000	0.29018
Mgeo_1	8600001	8700001	21686	21.686	45321	45.321			Mgeo_1	8600000	8700000	0.29167
Mgeo_1	8700001	8800001	22602	22.602	46244	46.244			Mgeo_1	8700000	8800000	0.28407
Mgeo_1	8800001	8900001	20596	20.596	46287	46.287			Mgeo_1	8800000	8900000	0.2825
Mgeo_1	8900001	9000001	13235	13.235	52393	52.393			Mgeo_1	8900000	9000000	0.3046
Mgeo_1	9000001	9100001	14513	14.513	38697	38.697			Mgeo_1	9000000	9100000	0.29318
Mgeo_1	9100001	9200001	27567	27.567	21211	21.211			Mgeo_1	9100000	9200000	0.28934
Mgeo_1	9200001	9300001	41497	41.497	36292	36.292			Mgeo_1	9200000	9300000	0.30884
Mgeo_1	9300001	9400001	15026	15.026	49309	49.309			Mgeo_1	9300000	9400000	0.32122
Mgeo_1	9400001	9500001	15355	15.355	38596	38.596			Mgeo_1	9400000	9500000	0.32668
Mgeo_1	9500001	9600001	10836	10.836	52903	52.903			Mgeo_1	9500000	9600000	0.31358
Mgeo_1	9600001	9700001	26123	26.123	34205	34.205			Mgeo_1	9600000	9700000	0.2906
Mgeo_1	9700001	9800001	25218	25.218	57916	57.916			Mgeo_1	9700000	9800000	0.32701
Mgeo_1	9800001	9900001	14906	14.906	43503	43.503			Mgeo_1	9800000	9900000	0.3197
Mgeo_1	9900001	10000001	29349	29.349	34898	34.898			Mgeo_1	9900000	10000000	0.29296
Mgeo_1	10000001	10100001	31745	31.745	33392	33.392			Mgeo_1	10000000	10100000	0.28398
Mgeo_1	10100001	10200001	41036	41.036	34893	34.893			Mgeo_1	10100000	10200000	0.27889
Mgeo_1	10200001	10300001	36120	36.12	47174	47.174			Mgeo_1	10200000	10300000	0.29713
Mgeo_1	10300001	10400001	33911	33.911	31597	31.597			Mgeo_1	10300000	10400000	0.30178
Mgeo_1	10400001	10500001	46456	46.456	10174	10.174			Mgeo_1	10400000	10500000	0.2695
Mgeo_1	10500001	10600001	40663	40.663	12469	12.469			Mgeo_1	10500000	10600000	0.27258
Mgeo_1	10600001	10700001	31061	31.061	34992	34.992			Mgeo_1	10600000	10700000	0.27474
Mgeo_1	10700001	10800001	50121	50.121	7573	7.573			Mgeo_1	10700000	10800000	0.26144
Mgeo_1	10800001	10900001	37773	37.773	41549	41.549			Mgeo_1	10800000	10900000	0.28348
Mgeo_1	10900001	11000001	39458	39.458	24105	24.105			Mgeo_1	10900000	11000000	0.2685
Mgeo_1	11000001	11100001	55214	55.214	27256	27.256			Mgeo_1	11000000	11100000	0.30202
Mgeo_1	11100001	11200001	41556	41.556	33120	33.12			Mgeo_1	11100000	11200000	0.27752
Mgeo_1	11200001	11300001	26177	26.177	54405	54.405			Mgeo_1	11200000	11300000	0.29748
Mgeo_1	11300001	11400001	43901	43.901	22943	22.943			Mgeo_1	11300000	11400000	0.28462
Mgeo_1	11400001	11500001	52492	52.492	46560	46.56			Mgeo_1	11400000	11500000	0.31786
Mgeo_1	11500001	11600001	44951	44.951	30363	30.363			Mgeo_1	11500000	11600000	0.30521
Mgeo_1	11600001	11700001	47928	47.928	14969	14.969			Mgeo_1	11600000	11700000	0.27696
Mgeo_1	11700001	11800001	52359	52.359	16681	16.681			Mgeo_1	11700000	11800000	0.2825
Mgeo_1	11800001	11900001	40900	40.9	33599	33.599			Mgeo_1	11800000	11900000	0.29602
Mgeo_1	11900001	12000001	61670	61.67	35666	35.666			Mgeo_1	11900000	12000000	0.30272
Mgeo_1	12000001	12100001	52981	52.981	20015	20.015			Mgeo_1	12000000	12100000	0.29145
Mgeo_1	12100001	12200001	18539	18.539	46902	46.902			Mgeo_1	12100000	12200000	0.30754
Mgeo_1	12200001	12300001	88814	88.814	73	0.073			Mgeo_1	12200000	12300000	0.32127
Mgeo_1	12300001	12400001	83899	83.899	408	0.408			Mgeo_1	12300000	12400000	0.32468
Mgeo_1	12400001	12500001	92770	92.77	5807	5.807			Mgeo_1	12400000	12500000	0.33986
Mgeo_1	12500001	12600001	92741	92.741	5270	5.27			Mgeo_1	12500000	12600000	0.30289
Mgeo_1	12600001	12700001	101176	101.176	2473	2.473			Mgeo_1	12600000	12700000	0.36849
Mgeo_1	12700001	12800001	107775	107.775	0	0			Mgeo_1	12700000	12800000	0.34073
Mgeo_1	12800001	12900001	92264	92.264	0	0			Mgeo_1	12800000	12900000	0.33643
Mgeo_1	12900001	13000001	79093	79.093	4431	4.431			Mgeo_1	12900000	13000000	0.30854
Mgeo_1	13000001	13100001	67958	67.958	23434	23.434			Mgeo_1	13000000	13100000	0.31539
Mgeo_1	13100001	13200001	97489	97.489	0	0			Mgeo_1	13100000	13200000	0.34717
Mgeo_1	13200001	13300001	72028	72.028	9491	9.491			Mgeo_1	13200000	13300000	0.29842
Mgeo_1	13300001	13400001	86152	86.152	14025	14.025			Mgeo_1	13300000	13400000	0.34926
Mgeo_1	13400001	13500001	95272	95.272	2183	2.183			Mgeo_1	13400000	13500000	0.36329
Mgeo_1	13500001	13600001	94839	94.839	0	0			Mgeo_1	13500000	13600000	0.30809
Mgeo_1	13600001	13700001	93103	93.103	0	0			Mgeo_1	13600000	13700000	0.29
Mgeo_1	13700001	13800001	95688	95.688	1294	1.294			Mgeo_1	13700000	13800000	0.3621
Mgeo_1	13800001	13900001	88926	88.926	10185	10.185			Mgeo_1	13800000	13900000	0.31297
Mgeo_1	13900001	14000001	79016	79.016	10447	10.447			Mgeo_1	13900000	14000000	0.32245
Mgeo_1	14000001	14100001	68634	68.634	13904	13.904			Mgeo_1	14000000	14100000	0.30122
Mgeo_1	14100001	14200001	82938	82.938	210	0.21			Mgeo_1	14100000	14200000	0.3105
Mgeo_1	14200001	14300001	88355	88.355	672	0.672			Mgeo_1	14200000	14300000	0.30079
Mgeo_1	14300001	14400001	74377	74.377	6868	6.868			Mgeo_1	14300000	14400000	0.28564
Mgeo_1	14400001	14500001	96478	96.478	7315	7.315			Mgeo_1	14400000	14500000	0.34716
Mgeo_1	14500001	14600001	81107	81.107	12443	12.443			Mgeo_1	14500000	14600000	0.33048
Mgeo_1	14600001	14700001	87583	87.583	9625	9.625			Mgeo_1	14600000	14700000	0.32265
Mgeo_1	14700001	14800001	103825	103.825	0	0			Mgeo_1	14700000	14800000	0.35097
Mgeo_1	14800001	14900001	82334	82.334	3914	3.914			Mgeo_1	14800000	14900000	0.32041
Mgeo_1	14900001	15000001	81803	81.803	5682	5.682			Mgeo_1	14900000	15000000	0.30684
Mgeo_1	15000001	15100001	82831	82.831	17439	17.439			Mgeo_1	15000000	15100000	0.33795
Mgeo_1	15100001	15200001	80113	80.113	9735	9.735			Mgeo_1	15100000	15200000	0.32898
Mgeo_1	15200001	15300001	90352	90.352	1160	1.16			Mgeo_1	15200000	15300000	0.3243
Mgeo_1	15300001	15400001	85589	85.589	13186	13.186			Mgeo_1	15300000	15400000	0.31688
Mgeo_1	15400001	15500001	82797	82.797	13082	13.082			Mgeo_1	15400000	15500000	0.32541
Mgeo_1	15500001	15600001	84298	84.298	13326	13.326			Mgeo_1	15500000	15600000	0.33197
Mgeo_1	15600001	15700001	91854	91.854	3469	3.469			Mgeo_1	15600000	15700000	0.33217
Mgeo_1	15700001	15800001	99762	99.762	0	0			Mgeo_1	15700000	15800000	0.34007
Mgeo_1	15800001	15900001	94644	94.644	4110	4.11			Mgeo_1	15800000	15900000	0.33749
Mgeo_1	15900001	16000001	71586	71.586	11270	11.27			Mgeo_1	15900000	16000000	0.27338
Mgeo_1	16000001	16100001	58385	58.385	20835	20.835			Mgeo_1	16000000	16100000	0.29422
Mgeo_1	16100001	16200001	77129	77.129	8249	8.249			Mgeo_1	16100000	16200000	0.32098
Mgeo_1	16200001	16300001	94093	94.093	0	0			Mgeo_1	16200000	16300000	0.30574
Mgeo_1	16300001	16400001	72142	72.142	8321	8.321			Mgeo_1	16300000	16400000	0.28853
Mgeo_1	16400001	16500001	74582	74.582	11894	11.894			Mgeo_1	16400000	16500000	0.30045
Mgeo_1	16500001	16600001	75712	75.712	17614	17.614			Mgeo_1	16500000	16600000	0.32599
Mgeo_1	16600001	16700001	79982	79.982	5607	5.607			Mgeo_1	16600000	16700000	0.30044
Mgeo_1	16700001	16800001	67142	67.142	13060	13.06			Mgeo_1	16700000	16800000	0.29594
Mgeo_1	16800001	16900001	74619	74.619	3379	3.379			Mgeo_1	16800000	16900000	0.32352
Mgeo_1	16900001	17000001	74667	74.667	25646	25.646			Mgeo_1	16900000	17000000	0.30347
Mgeo_1	17000001	17100001	67722	67.722	24632	24.632			Mgeo_1	17000000	17100000	0.2955
Mgeo_1	17100001	17200001	67861	67.861	4243	4.243			Mgeo_1	17100000	17200000	0.27718
Mgeo_1	17200001	17300001	62457	62.457	12810	12.81			Mgeo_1	17200000	17300000	0.30264
Mgeo_1	17300001	17400001	55620	55.62	21237	21.237			Mgeo_1	17300000	17400000	0.30645
Mgeo_1	17400001	17500001	76828	76.828	8607	8.607			Mgeo_1	17400000	17500000	0.30822
Mgeo_1	17500001	17600001	78612	78.612	476	0.476			Mgeo_1	17500000	17600000	0.30298
Mgeo_1	17600001	17700001	63781	63.781	20048	20.048			Mgeo_1	17600000	17700000	0.31406
Mgeo_1	17700001	17800001	76271	76.271	3391	3.391			Mgeo_1	17700000	17800000	0.27702
Mgeo_1	17800001	17900001	57846	57.846	25850	25.85			Mgeo_1	17800000	17900000	0.29905
Mgeo_1	17900001	18000001	56261	56.261	25890	25.89			Mgeo_1	17900000	18000000	0.3215
Mgeo_1	18000001	18100001	70339	70.339	5214	5.214			Mgeo_1	18000000	18100000	0.27289
Mgeo_1	18100001	18200001	48234	48.234	21242	21.242			Mgeo_1	18100000	18200000	0.28063
Mgeo_1	18200001	18300001	42785	42.785	38353	38.353			Mgeo_1	18200000	18300000	0.27923
Mgeo_1	18300001	18400001	60353	60.353	22540	22.54			Mgeo_1	18300000	18400000	0.29964
Mgeo_1	18400001	18500001	46196	46.196	18433	18.433			Mgeo_1	18400000	18500000	0.29325
Mgeo_1	18500001	18600001	68528	68.528	13565	13.565			Mgeo_1	18500000	18600000	0.27754
Mgeo_1	18600001	18700001	52318	52.318	14619	14.619			Mgeo_1	18600000	18700000	0.29135
Mgeo_1	18700001	18800001	64236	64.236	4650	4.65			Mgeo_1	18700000	18800000	0.28482
Mgeo_1	18800001	18900001	72652	72.652	15852	15.852			Mgeo_1	18800000	18900000	0.30777
Mgeo_1	18900001	19000001	68848	68.848	34173	34.173			Mgeo_1	18900000	19000000	0.3261
Mgeo_1	19000001	19100001	56471	56.471	45781	45.781			Mgeo_1	19000000	19100000	0.31574
Mgeo_1	19100001	19200001	43678	43.678	36654	36.654			Mgeo_1	19100000	19200000	0.29894
Mgeo_1	19200001	19300001	56455	56.455	22559	22.559			Mgeo_1	19200000	19300000	0.29669
Mgeo_1	19300001	19400001	37354	37.354	31315	31.315			Mgeo_1	19300000	19400000	0.28622
Mgeo_1	19400001	19500001	57388	57.388	32807	32.807			Mgeo_1	19400000	19500000	0.31871
Mgeo_1	19500001	19600001	47570	47.57	23815	23.815			Mgeo_1	19500000	19600000	0.28187
Mgeo_1	19600001	19700001	64245	64.245	26811	26.811			Mgeo_1	19600000	19700000	0.30236
Mgeo_1	19700001	19800001	30804	30.804	41276	41.276			Mgeo_1	19700000	19800000	0.31064
Mgeo_1	19800001	19900001	46196	46.196	31757	31.757			Mgeo_1	19800000	19900000	0.27804
Mgeo_1	19900001	20000001	45704	45.704	32564	32.564			Mgeo_1	19900000	20000000	0.28237
Mgeo_1	20000001	20100001	48578	48.578	37022	37.022			Mgeo_1	20000000	20100000	0.29175
Mgeo_1	20100001	20200001	31147	31.147	28380	28.38			Mgeo_1	20100000	20200000	0.31289
Mgeo_1	20200001	20300001	30847	30.847	48551	48.551			Mgeo_1	20200000	20300000	0.28067
Mgeo_1	20300001	20400001	38070	38.07	65655	65.655			Mgeo_1	20300000	20400000	0.30322
Mgeo_1	20400001	20500001	49493	49.493	37136	37.136			Mgeo_1	20400000	20500000	0.29939
Mgeo_1	20500001	20600001	44638	44.638	23529	23.529			Mgeo_1	20500000	20600000	0.29383
Mgeo_1	20600001	20700001	32107	32.107	27913	27.913			Mgeo_1	20600000	20700000	0.29034
Mgeo_1	20700001	20800001	38581	38.581	21658	21.658			Mgeo_1	20700000	20800000	0.31844
Mgeo_1	20800001	20900001	50800	50.8	29375	29.375			Mgeo_1	20800000	20900000	0.30306
Mgeo_1	20900001	21000001	26837	26.837	48410	48.41			Mgeo_1	20900000	21000000	0.2969
Mgeo_1	21000001	21100001	22188	22.188	48427	48.427			Mgeo_1	21000000	21100000	0.2823
Mgeo_1	21100001	21200001	40673	40.673	35225	35.225			Mgeo_1	21100000	21200000	0.30486
Mgeo_1	21200001	21300001	42153	42.153	35625	35.625			Mgeo_1	21200000	21300000	0.28268
Mgeo_1	21300001	21400001	51664	51.664	51756	51.756			Mgeo_1	21300000	21400000	0.30158
Mgeo_1	21400001	21500001	25871	25.871	40602	40.602			Mgeo_1	21400000	21500000	0.29931
Mgeo_1	21500001	21600001	17264	17.264	58550	58.55			Mgeo_1	21500000	21600000	0.29809
Mgeo_1	21600001	21700001	22539	22.539	47993	47.993			Mgeo_1	21600000	21700000	0.28978
Mgeo_1	21700001	21800001	35891	35.891	55317	55.317			Mgeo_1	21700000	21800000	0.30875
Mgeo_1	21800001	21900001	42681	42.681	23075	23.075			Mgeo_1	21800000	21900000	0.2903
Mgeo_1	21900001	22000001	23629	23.629	56340	56.34			Mgeo_1	21900000	22000000	0.3062
Mgeo_1	22000001	22100001	21964	21.964	30110	30.11			Mgeo_1	22000000	22100000	0.31157
Mgeo_1	22100001	22200001	25649	25.649	34016	34.016			Mgeo_1	22100000	22200000	0.28642
Mgeo_1	22200001	22300001	25227	25.227	31917	31.917			Mgeo_1	22200000	22300000	0.27793
Mgeo_1	22300001	22400001	22663	22.663	34834	34.834			Mgeo_1	22300000	22400000	0.27801
Mgeo_1	22400001	22500001	23072	23.072	34560	34.56			Mgeo_1	22400000	22500000	0.29349
Mgeo_1	22500001	22600001	15719	15.719	31159	31.159			Mgeo_1	22500000	22600000	0.2936
Mgeo_1	22600001	22700001	26543	26.543	35003	35.003			Mgeo_1	22600000	22700000	0.29926
Mgeo_1	22700001	22800001	22582	22.582	25139	25.139			Mgeo_1	22700000	22800000	0.29398
Mgeo_1	22800001	22900001	22867	22.867	21499	21.499			Mgeo_1	22800000	22900000	0.28458
Mgeo_1	22900001	23000001	27881	27.881	38317	38.317			Mgeo_1	22900000	23000000	0.28979
Mgeo_1	23000001	23100001	18394	18.394	66795	66.795			Mgeo_1	23000000	23100000	0.32587
Mgeo_1	23100001	23200001	24232	24.232	45889	45.889			Mgeo_1	23100000	23200000	0.29871
Mgeo_1	23200001	23300001	17174	17.174	40909	40.909			Mgeo_1	23200000	23300000	0.3006
Mgeo_1	23300001	23400001	16115	16.115	39862	39.862			Mgeo_1	23300000	23400000	0.31342
Mgeo_1	23400001	23500001	19902	19.902	28682	28.682			Mgeo_1	23400000	23500000	0.30359
Mgeo_1	23500001	23600001	19346	19.346	55798	55.798			Mgeo_1	23500000	23600000	0.29927
Mgeo_1	23600001	23700001	11261	11.261	43913	43.913			Mgeo_1	23600000	23700000	0.31349
Mgeo_1	23700001	23800001	14800	14.8	37198	37.198			Mgeo_1	23700000	23800000	0.32294
Mgeo_1	23800001	23900001	20513	20.513	63145	63.145			Mgeo_1	23800000	23900000	0.32514
Mgeo_1	23900001	24000001	25235	25.235	47892	47.892			Mgeo_1	23900000	24000000	0.30771
Mgeo_1	24000001	24100001	14565	14.565	49308	49.308			Mgeo_1	24000000	24100000	0.30694
Mgeo_1	24100001	24200001	12915	12.915	55960	55.96			Mgeo_1	24100000	24200000	0.31626
Mgeo_1	24200001	24300001	18359	18.359	42299	42.299			Mgeo_1	24200000	24300000	0.31805
Mgeo_1	24300001	24400001	20744	20.744	54554	54.554			Mgeo_1	24300000	24400000	0.30654
Mgeo_1	24400001	24500001	15488	15.488	61191	61.191			Mgeo_1	24400000	24500000	0.31781
Mgeo_1	24500001	24600001	13101	13.101	49683	49.683			Mgeo_1	24500000	24600000	0.30846
Mgeo_1	24600001	24700001	31509	31.509	32979	32.979			Mgeo_1	24600000	24700000	0.29719
Mgeo_1	24700001	24800001	26078	26.078	44203	44.203			Mgeo_1	24700000	24800000	0.30669
Mgeo_1	24800001	24900001	18310	18.31	39872	39.872			Mgeo_1	24800000	24900000	0.31057
Mgeo_1	24900001	25000001	24920	24.92	47505	47.505			Mgeo_1	24900000	25000000	0.32077
Mgeo_1	25000001	25100001	15998	15.998	40837	40.837			Mgeo_1	25000000	25100000	0.31979
Mgeo_1	25100001	25200001	18595	18.595	55192	55.192			Mgeo_1	25100000	25200000	0.30755
Mgeo_1	25200001	25300001	23469	23.469	45233	45.233			Mgeo_1	25200000	25300000	0.31011
Mgeo_1	25300001	25400001	9587	9.587	51396	51.396			Mgeo_1	25300000	25400000	0.30848
Mgeo_1	25400001	25500001	13220	13.22	29958	29.958			Mgeo_1	25400000	25500000	0.31769
Mgeo_1	25500001	25600001	9426	9.426	44988	44.988			Mgeo_1	25500000	25600000	0.30853
Mgeo_1	25600001	25700001	13098	13.098	47989	47.989			Mgeo_1	25600000	25700000	0.29789
Mgeo_1	25700001	25800001	11590	11.59	44704	44.704			Mgeo_1	25700000	25800000	0.30405
Mgeo_1	25800001	25900001	20269	20.269	60854	60.854			Mgeo_1	25800000	25900000	0.32107
Mgeo_1	25900001	26000001	15324	15.324	19377	19.377			Mgeo_1	25900000	26000000	0.29881
Mgeo_1	26000001	26100001	13834	13.834	39653	39.653			Mgeo_1	26000000	26100000	0.31558
Mgeo_1	26100001	26200001	12002	12.002	64259	64.259			Mgeo_1	26100000	26200000	0.32773
Mgeo_1	26200001	26300001	10550	10.55	33515	33.515			Mgeo_1	26200000	26300000	0.30349
Mgeo_1	26300001	26400001	14519	14.519	41445	41.445			Mgeo_1	26300000	26400000	0.30663
Mgeo_1	26400001	26500001	11630	11.63	47267	47.267			Mgeo_1	26400000	26500000	0.32839
Mgeo_1	26500001	26600001	10922	10.922	43138	43.138			Mgeo_1	26500000	26600000	0.30978
Mgeo_1	26600001	26700001	13430	13.43	74283	74.283			Mgeo_1	26600000	26700000	0.32669
Mgeo_1	26700001	26800001	13670	13.67	40515	40.515			Mgeo_1	26700000	26800000	0.30184
Mgeo_1	26800001	26900001	9282	9.282	60689	60.689			Mgeo_1	26800000	26900000	0.31972
Mgeo_1	26900001	27000001	29177	29.177	32101	32.101			Mgeo_1	26900000	27000000	0.32452
Mgeo_1	27000001	27100001	11311	11.311	38469	38.469			Mgeo_1	27000000	27100000	0.2996
Mgeo_1	27100001	27200001	10865	10.865	59479	59.479			Mgeo_1	27100000	27200000	0.30653
Mgeo_1	27200001	27300001	20010	20.01	48027	48.027			Mgeo_1	27200000	27300000	0.29684
Mgeo_1	27300001	27400001	10867	10.867	43604	43.604			Mgeo_1	27300000	27400000	0.31641
Mgeo_1	27400001	27500001	17868	17.868	48388	48.388			Mgeo_1	27400000	27500000	0.31665
Mgeo_1	27500001	27600001	16763	16.763	70800	70.8			Mgeo_1	27500000	27600000	0.33391
Mgeo_1	27600001	27700001	23944	23.944	36103	36.103			Mgeo_1	27600000	27700000	0.29221
Mgeo_1	27700001	27800001	15058	15.058	56064	56.064			Mgeo_1	27700000	27800000	0.30965
Mgeo_1	27800001	27900001	10071	10.071	45638	45.638			Mgeo_1	27800000	27900000	0.30881
Mgeo_1	27900001	28000001	12599	12.599	59091	59.091			Mgeo_1	27900000	28000000	0.30829
Mgeo_1	28000001	28100001	12578	12.578	56177	56.177			Mgeo_1	28000000	28100000	0.31842
Mgeo_1	28100001	28200001	11972	11.972	27295	27.295			Mgeo_1	28100000	28200000	0.31589
Mgeo_1	28200001	28300001	14620	14.62	58929	58.929			Mgeo_1	28200000	28300000	0.31929
Mgeo_1	28300001	28400001	17046	17.046	41449	41.449			Mgeo_1	28300000	28400000	0.3244
Mgeo_1	28400001	28500001	20849	20.849	57862	57.862			Mgeo_1	28400000	28500000	0.32203
Mgeo_1	28500001	28600001	10234	10.234	50446	50.446			Mgeo_1	28500000	28600000	0.32441
Mgeo_1	28600001	28700001	34935	34.935	21836	21.836			Mgeo_1	28600000	28700000	0.30377
Mgeo_1	28700001	28800001	18981	18.981	50175	50.175			Mgeo_1	28700000	28800000	0.33985
Mgeo_1	28800001	28900001	14722	14.722	57829	57.829			Mgeo_1	28800000	28900000	0.30756
Mgeo_1	28900001	29000001	13906	13.906	69127	69.127			Mgeo_1	28900000	29000000	0.33161
Mgeo_1	29000001	29100001	7572	7.572	57634	57.634			Mgeo_1	29000000	29100000	0.32296
Mgeo_1	29100001	29200001	26370	26.37	51908	51.908			Mgeo_1	29100000	29200000	0.3232
Mgeo_1	29200001	29300001	10112	10.112	61098	61.098			Mgeo_1	29200000	29300000	0.31986
Mgeo_1	29300001	29400001	22847	22.847	41330	41.33			Mgeo_1	29300000	29400000	0.2871
Mgeo_1	29400001	29500001	11432	11.432	69554	69.554			Mgeo_1	29400000	29500000	0.33829
Mgeo_1	29500001	29600001	5510	5.51	57594	57.594			Mgeo_1	29500000	29600000	0.32788
Mgeo_1	29600001	29700001	8678	8.678	55803	55.803			Mgeo_1	29600000	29700000	0.33243
Mgeo_1	29700001	29800001	14720	14.72	56696	56.696			Mgeo_1	29700000	29800000	0.31784
Mgeo_1	29800001	29900001	9396	9.396	56462	56.462			Mgeo_1	29800000	29900000	0.33232
Mgeo_1	29900001	30000001	18700	18.7	60626	60.626			Mgeo_1	29900000	30000000	0.32339
Mgeo_1	30000001	30100001	10048	10.048	56724	56.724			Mgeo_1	30000000	30100000	0.34142
Mgeo_1	30100001	30200001	10725	10.725	51805	51.805			Mgeo_1	30100000	30200000	0.32509
Mgeo_1	30200001	30300001	7625	7.625	65343	65.343			Mgeo_1	30200000	30300000	0.33549
Mgeo_1	30300001	30400001	22117	22.117	44944	44.944			Mgeo_1	30300000	30400000	0.3491
Mgeo_1	30400001	30500001	32399	32.399	46464	46.464			Mgeo_1	30400000	30500000	0.34849
Mgeo_2	1	100001	29111	29.111	46734	46.734			Mgeo_1	30500000	30590648	0.325104
Mgeo_2	100001	200001	12489	12.489	59660	59.66			Mgeo_2	0	100000	0.33689
Mgeo_2	200001	300001	12259	12.259	58009	58.009			Mgeo_2	100000	200000	0.34129
Mgeo_2	300001	400001	8007	8.007	57656	57.656			Mgeo_2	200000	300000	0.32168
Mgeo_2	400001	500001	15852	15.852	63799	63.799			Mgeo_2	300000	400000	0.33996
Mgeo_2	500001	600001	17166	17.166	59130	59.13			Mgeo_2	400000	500000	0.33416
Mgeo_2	600001	700001	6790	6.79	61980	61.98			Mgeo_2	500000	600000	0.30113
Mgeo_2	700001	800001	13193	13.193	45474	45.474			Mgeo_2	600000	700000	0.33047
Mgeo_2	800001	900001	13950	13.95	45787	45.787			Mgeo_2	700000	800000	0.30122
Mgeo_2	900001	1000001	12467	12.467	59952	59.952			Mgeo_2	800000	900000	0.30364
Mgeo_2	1000001	1100001	16666	16.666	65539	65.539			Mgeo_2	900000	1000000	0.31689
Mgeo_2	1100001	1200001	20267	20.267	52609	52.609			Mgeo_2	1000000	1100000	0.32206
Mgeo_2	1200001	1300001	12120	12.12	50397	50.397			Mgeo_2	1100000	1200000	0.32064
Mgeo_2	1300001	1400001	10838	10.838	39159	39.159			Mgeo_2	1200000	1300000	0.32406
Mgeo_2	1400001	1500001	18337	18.337	43875	43.875			Mgeo_2	1300000	1400000	0.30299
Mgeo_2	1500001	1600001	11947	11.947	39927	39.927			Mgeo_2	1400000	1500000	0.3247
Mgeo_2	1600001	1700001	26563	26.563	47996	47.996			Mgeo_2	1500000	1600000	0.31173
Mgeo_2	1700001	1800001	14636	14.636	28733	28.733			Mgeo_2	1600000	1700000	0.32781
Mgeo_2	1800001	1900001	10973	10.973	62484	62.484			Mgeo_2	1700000	1800000	0.29304
Mgeo_2	1900001	2000001	14092	14.092	29490	29.49			Mgeo_2	1800000	1900000	0.32549
Mgeo_2	2000001	2100001	21854	21.854	22545	22.545			Mgeo_2	1900000	2000000	0.29171
Mgeo_2	2100001	2200001	22491	22.491	53379	53.379			Mgeo_2	2000000	2100000	0.3135
Mgeo_2	2200001	2300001	12310	12.31	47330	47.33			Mgeo_2	2100000	2200000	0.31713
Mgeo_2	2300001	2400001	24525	24.525	56025	56.025			Mgeo_2	2200000	2300000	0.30589
Mgeo_2	2400001	2500001	21912	21.912	34002	34.002			Mgeo_2	2300000	2400000	0.31217
Mgeo_2	2500001	2600001	11277	11.277	73310	73.31			Mgeo_2	2400000	2500000	0.30414
Mgeo_2	2600001	2700001	13043	13.043	53547	53.547			Mgeo_2	2500000	2600000	0.32941
Mgeo_2	2700001	2800001	22386	22.386	38210	38.21			Mgeo_2	2600000	2700000	0.31518
Mgeo_2	2800001	2900001	13850	13.85	69369	69.369			Mgeo_2	2700000	2800000	0.29756
Mgeo_2	2900001	3000001	13028	13.028	47824	47.824			Mgeo_2	2800000	2900000	0.32318
Mgeo_2	3000001	3100001	10173	10.173	63770	63.77			Mgeo_2	2900000	3000000	0.32005
Mgeo_2	3100001	3200001	11923	11.923	62117	62.117			Mgeo_2	3000000	3100000	0.3265
Mgeo_2	3200001	3300001	11597	11.597	52864	52.864			Mgeo_2	3100000	3200000	0.31755
Mgeo_2	3300001	3400001	20933	20.933	37780	37.78			Mgeo_2	3200000	3300000	0.315
Mgeo_2	3400001	3500001	9640	9.64	43671	43.671			Mgeo_2	3300000	3400000	0.30264
Mgeo_2	3500001	3600001	15229	15.229	54847	54.847			Mgeo_2	3400000	3500000	0.3074
Mgeo_2	3600001	3700001	12237	12.237	45937	45.937			Mgeo_2	3500000	3600000	0.32526
Mgeo_2	3700001	3800001	15515	15.515	39498	39.498			Mgeo_2	3600000	3700000	0.30378
Mgeo_2	3800001	3900001	16476	16.476	45812	45.812			Mgeo_2	3700000	3800000	0.30824
Mgeo_2	3900001	4000001	19197	19.197	45302	45.302			Mgeo_2	3800000	3900000	0.3201
Mgeo_2	4000001	4100001	23820	23.82	30333	30.333			Mgeo_2	3900000	4000000	0.31286
Mgeo_2	4100001	4200001	34221	34.221	33230	33.23			Mgeo_2	4000000	4100000	0.32161
Mgeo_2	4200001	4300001	15468	15.468	30167	30.167			Mgeo_2	4100000	4200000	0.3103
Mgeo_2	4300001	4400001	19701	19.701	36505	36.505			Mgeo_2	4200000	4300000	0.28599
Mgeo_2	4400001	4500001	12856	12.856	41315	41.315			Mgeo_2	4300000	4400000	0.29916
Mgeo_2	4500001	4600001	29692	29.692	47541	47.541			Mgeo_2	4400000	4500000	0.3092
Mgeo_2	4600001	4700001	10803	10.803	47884	47.884			Mgeo_2	4500000	4600000	0.31261
Mgeo_2	4700001	4800001	11222	11.222	65575	65.575			Mgeo_2	4600000	4700000	0.32173
Mgeo_2	4800001	4900001	13124	13.124	70123	70.123			Mgeo_2	4700000	4800000	0.31794
Mgeo_2	4900001	5000001	16178	16.178	46245	46.245			Mgeo_2	4800000	4900000	0.32617
Mgeo_2	5000001	5100001	15678	15.678	37772	37.772			Mgeo_2	4900000	5000000	0.30958
Mgeo_2	5100001	5200001	15596	15.596	48146	48.146			Mgeo_2	5000000	5100000	0.29913
Mgeo_2	5200001	5300001	12123	12.123	55841	55.841			Mgeo_2	5100000	5200000	0.3215
Mgeo_2	5300001	5400001	15951	15.951	47835	47.835			Mgeo_2	5200000	5300000	0.32166
Mgeo_2	5400001	5500001	15437	15.437	51219	51.219			Mgeo_2	5300000	5400000	0.31931
Mgeo_2	5500001	5600001	35871	35.871	41798	41.798			Mgeo_2	5400000	5500000	0.28126
Mgeo_2	5600001	5700001	18233	18.233	53243	53.243			Mgeo_2	5500000	5600000	0.30951
Mgeo_2	5700001	5800001	22747	22.747	28406	28.406			Mgeo_2	5600000	5700000	0.31467
Mgeo_2	5800001	5900001	14174	14.174	50645	50.645			Mgeo_2	5700000	5800000	0.29928
Mgeo_2	5900001	6000001	13519	13.519	39728	39.728			Mgeo_2	5800000	5900000	0.3181
Mgeo_2	6000001	6100001	11170	11.17	42344	42.344			Mgeo_2	5900000	6000000	0.31857
Mgeo_2	6100001	6200001	16886	16.886	37035	37.035			Mgeo_2	6000000	6100000	0.30448
Mgeo_2	6200001	6300001	13933	13.933	43659	43.659			Mgeo_2	6100000	6200000	0.31104
Mgeo_2	6300001	6400001	16577	16.577	49071	49.071			Mgeo_2	6200000	6300000	0.31697
Mgeo_2	6400001	6500001	16895	16.895	43963	43.963			Mgeo_2	6300000	6400000	0.31415
Mgeo_2	6500001	6600001	19115	19.115	33257	33.257			Mgeo_2	6400000	6500000	0.33175
Mgeo_2	6600001	6700001	13782	13.782	30983	30.983			Mgeo_2	6500000	6600000	0.30642
Mgeo_2	6700001	6800001	34897	34.897	52110	52.11			Mgeo_2	6600000	6700000	0.29842
Mgeo_2	6800001	6900001	12599	12.599	52111	52.111			Mgeo_2	6700000	6800000	0.3355
Mgeo_2	6900001	7000001	9217	9.217	44656	44.656			Mgeo_2	6800000	6900000	0.31983
Mgeo_2	7000001	7100001	11717	11.717	49695	49.695			Mgeo_2	6900000	7000000	0.31254
Mgeo_2	7100001	7200001	12965	12.965	55849	55.849			Mgeo_2	7000000	7100000	0.33013
Mgeo_2	7200001	7300001	9108	9.108	45199	45.199			Mgeo_2	7100000	7200000	0.32795
Mgeo_2	7300001	7400001	20238	20.238	35319	35.319			Mgeo_2	7200000	7300000	0.30385
Mgeo_2	7400001	7500001	21679	21.679	37950	37.95			Mgeo_2	7300000	7400000	0.32159
Mgeo_2	7500001	7600001	11120	11.12	46839	46.839			Mgeo_2	7400000	7500000	0.305
Mgeo_2	7600001	7700001	15732	15.732	50342	50.342			Mgeo_2	7500000	7600000	0.29143
Mgeo_2	7700001	7800001	16875	16.875	43454	43.454			Mgeo_2	7600000	7700000	0.30882
Mgeo_2	7800001	7900001	17432	17.432	59655	59.655			Mgeo_2	7700000	7800000	0.30218
Mgeo_2	7900001	8000001	17991	17.991	36222	36.222			Mgeo_2	7800000	7900000	0.31711
Mgeo_2	8000001	8100001	14527	14.527	64776	64.776			Mgeo_2	7900000	8000000	0.31683
Mgeo_2	8100001	8200001	12146	12.146	53535	53.535			Mgeo_2	8000000	8100000	0.32189
Mgeo_2	8200001	8300001	13330	13.33	50232	50.232			Mgeo_2	8100000	8200000	0.32544
Mgeo_2	8300001	8400001	25304	25.304	65118	65.118			Mgeo_2	8200000	8300000	0.33457
Mgeo_2	8400001	8500001	15153	15.153	55084	55.084			Mgeo_2	8300000	8400000	0.32321
Mgeo_2	8500001	8600001	23175	23.175	50967	50.967			Mgeo_2	8400000	8500000	0.32621
Mgeo_2	8600001	8700001	26815	26.815	51205	51.205			Mgeo_2	8500000	8600000	0.30714
Mgeo_2	8700001	8800001	14632	14.632	59882	59.882			Mgeo_2	8600000	8700000	0.31414
Mgeo_2	8800001	8900001	14727	14.727	49061	49.061			Mgeo_2	8700000	8800000	0.32998
Mgeo_2	8900001	9000001	11034	11.034	58061	58.061			Mgeo_2	8800000	8900000	0.3093
Mgeo_2	9000001	9100001	17968	17.968	62344	62.344			Mgeo_2	8900000	9000000	0.30946
Mgeo_2	9100001	9200001	16325	16.325	62583	62.583			Mgeo_2	9000000	9100000	0.30883
Mgeo_2	9200001	9300001	17548	17.548	50276	50.276			Mgeo_2	9100000	9200000	0.29671
Mgeo_2	9300001	9400001	16817	16.817	46455	46.455			Mgeo_2	9200000	9300000	0.30768
Mgeo_2	9400001	9500001	10196	10.196	71554	71.554			Mgeo_2	9300000	9400000	0.32131
Mgeo_2	9500001	9600001	19090	19.09	53586	53.586			Mgeo_2	9400000	9500000	0.32256
Mgeo_2	9600001	9700001	22953	22.953	53041	53.041			Mgeo_2	9500000	9600000	0.30467
Mgeo_2	9700001	9800001	17229	17.229	38908	38.908			Mgeo_2	9600000	9700000	0.32083
Mgeo_2	9800001	9900001	24549	24.549	40228	40.228			Mgeo_2	9700000	9800000	0.30425
Mgeo_2	9900001	10000001	25899	25.899	39892	39.892			Mgeo_2	9800000	9900000	0.32883
Mgeo_2	10000001	10100001	14707	14.707	53187	53.187			Mgeo_2	9900000	10000000	0.29948
Mgeo_2	10100001	10200001	14475	14.475	65697	65.697			Mgeo_2	10000000	10100000	0.30697
Mgeo_2	10200001	10300001	23750	23.75	33531	33.531			Mgeo_2	10100000	10200000	0.31956
Mgeo_2	10300001	10400001	14023	14.023	42316	42.316			Mgeo_2	10200000	10300000	0.28297
Mgeo_2	10400001	10500001	44888	44.888	24371	24.371			Mgeo_2	10300000	10400000	0.30361
Mgeo_2	10500001	10600001	21570	21.57	33266	33.266			Mgeo_2	10400000	10500000	0.30289
Mgeo_2	10600001	10700001	20610	20.61	49942	49.942			Mgeo_2	10500000	10600000	0.2922
Mgeo_2	10700001	10800001	19912	19.912	36057	36.057			Mgeo_2	10600000	10700000	0.31127
Mgeo_2	10800001	10900001	17328	17.328	46881	46.881			Mgeo_2	10700000	10800000	0.29569
Mgeo_2	10900001	11000001	13370	13.37	55285	55.285			Mgeo_2	10800000	10900000	0.30686
Mgeo_2	11000001	11100001	18464	18.464	26598	26.598			Mgeo_2	10900000	11000000	0.3078
Mgeo_2	11100001	11200001	24090	24.09	36071	36.071			Mgeo_2	11000000	11100000	0.27959
Mgeo_2	11200001	11300001	22969	22.969	31566	31.566			Mgeo_2	11100000	11200000	0.3036
Mgeo_2	11300001	11400001	21777	21.777	40405	40.405			Mgeo_2	11200000	11300000	0.30486
Mgeo_2	11400001	11500001	11408	11.408	50569	50.569			Mgeo_2	11300000	11400000	0.30718
Mgeo_2	11500001	11600001	25049	25.049	67043	67.043			Mgeo_2	11400000	11500000	0.3104
Mgeo_2	11600001	11700001	27672	27.672	36960	36.96			Mgeo_2	11500000	11600000	0.31
Mgeo_2	11700001	11800001	12376	12.376	30857	30.857			Mgeo_2	11600000	11700000	0.28924
Mgeo_2	11800001	11900001	16992	16.992	46699	46.699			Mgeo_2	11700000	11800000	0.29804
Mgeo_2	11900001	12000001	21492	21.492	46318	46.318			Mgeo_2	11800000	11900000	0.28134
Mgeo_2	12000001	12100001	15171	15.171	55845	55.845			Mgeo_2	11900000	12000000	0.28953
Mgeo_2	12100001	12200001	20326	20.326	56916	56.916			Mgeo_2	12000000	12100000	0.29571
Mgeo_2	12200001	12300001	23071	23.071	29450	29.45			Mgeo_2	12100000	12200000	0.31044
Mgeo_2	12300001	12400001	39363	39.363	34080	34.08			Mgeo_2	12200000	12300000	0.29867
Mgeo_2	12400001	12500001	50951	50.951	21222	21.222			Mgeo_2	12300000	12400000	0.29978
Mgeo_2	12500001	12600001	81710	81.71	0	0			Mgeo_2	12400000	12500000	0.2937
Mgeo_2	12600001	12700001	22475	22.475	41533	41.533			Mgeo_2	12500000	12600000	0.24969
Mgeo_2	12700001	12800001	36927	36.927	39342	39.342			Mgeo_2	12600000	12700000	0.27892
Mgeo_2	12800001	12900001	22190	22.19	58256	58.256			Mgeo_2	12700000	12800000	0.32341
Mgeo_2	12900001	13000001	21169	21.169	56417	56.417			Mgeo_2	12800000	12900000	0.29432
Mgeo_2	13000001	13100001	22177	22.177	49352	49.352			Mgeo_2	12900000	13000000	0.31138
Mgeo_2	13100001	13200001	17312	17.312	44867	44.867			Mgeo_2	13000000	13100000	0.29968
Mgeo_2	13200001	13300001	15284	15.284	51187	51.187			Mgeo_2	13100000	13200000	0.27857
Mgeo_2	13300001	13400001	43388	43.388	25135	25.135			Mgeo_2	13200000	13300000	0.31524
Mgeo_2	13400001	13500001	30668	30.668	53558	53.558			Mgeo_2	13300000	13400000	0.28659
Mgeo_2	13500001	13600001	40444	40.444	38384	38.384			Mgeo_2	13400000	13500000	0.29284
Mgeo_2	13600001	13700001	33817	33.817	54864	54.864			Mgeo_2	13500000	13600000	0.29345
Mgeo_2	13700001	13800001	23656	23.656	45629	45.629			Mgeo_2	13600000	13700000	0.31945
Mgeo_2	13800001	13900001	34873	34.873	47612	47.612			Mgeo_2	13700000	13800000	0.31831
Mgeo_2	13900001	14000001	48394	48.394	38618	38.618			Mgeo_2	13800000	13900000	0.30788
Mgeo_2	14000001	14100001	47895	47.895	30474	30.474			Mgeo_2	13900000	14000000	0.30333
Mgeo_2	14100001	14200001	31472	31.472	26645	26.645			Mgeo_2	14000000	14100000	0.27935
Mgeo_2	14200001	14300001	35341	35.341	28273	28.273			Mgeo_2	14100000	14200000	0.26386
Mgeo_2	14300001	14400001	24342	24.342	46046	46.046			Mgeo_2	14200000	14300000	0.28
Mgeo_2	14400001	14500001	47212	47.212	44507	44.507			Mgeo_2	14300000	14400000	0.28992
Mgeo_2	14500001	14600001	38316	38.316	22752	22.752			Mgeo_2	14400000	14500000	0.32032
Mgeo_2	14600001	14700001	53347	53.347	17984	17.984			Mgeo_2	14500000	14600000	0.25373
Mgeo_2	14700001	14800001	44922	44.922	17596	17.596			Mgeo_2	14600000	14700000	0.28317
Mgeo_2	14800001	14900001	46833	46.833	38227	38.227			Mgeo_2	14700000	14800000	0.25873
Mgeo_2	14900001	15000001	46092	46.092	44609	44.609			Mgeo_2	14800000	14900000	0.30509
Mgeo_2	15000001	15100001	48470	48.47	24004	24.004			Mgeo_2	14900000	15000000	0.28032
Mgeo_2	15100001	15200001	32595	32.595	38131	38.131			Mgeo_2	15000000	15100000	0.28911
Mgeo_2	15200001	15300001	46866	46.866	13968	13.968			Mgeo_2	15100000	15200000	0.31487
Mgeo_2	15300001	15400001	56382	56.382	10636	10.636			Mgeo_2	15200000	15300000	0.26907
Mgeo_2	15400001	15500001	74037	74.037	2767	2.767			Mgeo_2	15300000	15400000	0.27039
Mgeo_2	15500001	15600001	60057	60.057	25854	25.854			Mgeo_2	15400000	15500000	0.27418
Mgeo_2	15600001	15700001	40873	40.873	27880	27.88			Mgeo_2	15500000	15600000	0.30644
Mgeo_2	15700001	15800001	52934	52.934	7554	7.554			Mgeo_2	15600000	15700000	0.29848
Mgeo_2	15800001	15900001	41513	41.513	38997	38.997			Mgeo_2	15700000	15800000	0.28025
Mgeo_2	15900001	16000001	62002	62.002	14875	14.875			Mgeo_2	15800000	15900000	0.28923
Mgeo_2	16000001	16100001	66484	66.484	16268	16.268			Mgeo_2	15900000	16000000	0.28053
Mgeo_2	16100001	16200001	68218	68.218	21040	21.04			Mgeo_2	16000000	16100000	0.30081
Mgeo_2	16200001	16300001	45868	45.868	36525	36.525			Mgeo_2	16100000	16200000	0.30886
Mgeo_2	16300001	16400001	69400	69.4	10616	10.616			Mgeo_2	16200000	16300000	0.28564
Mgeo_2	16400001	16500001	67350	67.35	12204	12.204			Mgeo_2	16300000	16400000	0.29039
Mgeo_2	16500001	16600001	88585	88.585	17737	17.737			Mgeo_2	16400000	16500000	0.30615
Mgeo_2	16600001	16700001	65798	65.798	7936	7.936			Mgeo_2	16500000	16600000	0.29996
Mgeo_2	16700001	16800001	56184	56.184	21063	21.063			Mgeo_2	16600000	16700000	0.30461
Mgeo_2	16800001	16900001	71025	71.025	38234	38.234			Mgeo_2	16700000	16800000	0.28233
Mgeo_2	16900001	17000001	91412	91.412	24016	24.016			Mgeo_2	16800000	16900000	0.29044
Mgeo_2	17000001	17100001	63102	63.102	20404	20.404			Mgeo_2	16900000	17000000	0.30288
Mgeo_2	17100001	17200001	68151	68.151	22760	22.76			Mgeo_2	17000000	17100000	0.34286
Mgeo_2	17200001	17300001	58817	58.817	38346	38.346			Mgeo_2	17100000	17200000	0.30012
Mgeo_2	17300001	17400001	57172	57.172	6036	6.036			Mgeo_2	17200000	17300000	0.31026
Mgeo_2	17400001	17500001	70633	70.633	14490	14.49			Mgeo_2	17300000	17400000	0.28749
Mgeo_2	17500001	17600001	80885	80.885	13554	13.554			Mgeo_2	17400000	17500000	0.31714
Mgeo_2	17600001	17700001	69824	69.824	14418	14.418			Mgeo_2	17500000	17600000	0.30449
Mgeo_2	17700001	17800001	72725	72.725	19980	19.98			Mgeo_2	17600000	17700000	0.28811
Mgeo_2	17800001	17900001	83857	83.857	13063	13.063			Mgeo_2	17700000	17800000	0.30864
Mgeo_2	17900001	18000001	103080	103.08	0	0			Mgeo_2	17800000	17900000	0.29554
Mgeo_2	18000001	18100001	97775	97.775	1387	1.387			Mgeo_2	17900000	18000000	0.30011
Mgeo_2	18100001	18200001	101617	101.617	0	0			Mgeo_2	18000000	18100000	0.29951
Mgeo_2	18200001	18300001	97278	97.278	425	0.425			Mgeo_2	18100000	18200000	0.2902
Mgeo_2	18300001	18400001	61458	61.458	43476	43.476			Mgeo_2	18200000	18300000	0.29994
Mgeo_2	18400001	18500001	74681	74.681	23540	23.54			Mgeo_2	18300000	18400000	0.30362
Mgeo_2	18500001	18600001	88046	88.046	6039	6.039			Mgeo_2	18400000	18500000	0.3101
Mgeo_2	18600001	18700001	86793	86.793	2308	2.308			Mgeo_2	18500000	18600000	0.29764
Mgeo_2	18700001	18800001	73924	73.924	7134	7.134			Mgeo_2	18600000	18700000	0.32009
Mgeo_2	18800001	18900001	74143	74.143	19160	19.16			Mgeo_2	18700000	18800000	0.27567
Mgeo_2	18900001	19000001	97760	97.76	0	0			Mgeo_2	18800000	18900000	0.30623
Mgeo_2	19000001	19100001	89304	89.304	997	0.997			Mgeo_2	18900000	19000000	0.31419
Mgeo_2	19100001	19200001	80404	80.404	12063	12.063			Mgeo_2	19000000	19100000	0.34277
Mgeo_2	19200001	19300001	85646	85.646	10300	10.3			Mgeo_2	19100000	19200000	0.3136
Mgeo_2	19300001	19400001	91037	91.037	2949	2.949			Mgeo_2	19200000	19300000	0.29619
Mgeo_2	19400001	19500001	117933	117.933	8333	8.333			Mgeo_2	19300000	19400000	0.29115
Mgeo_2	19500001	19600001	76546	76.546	20811	20.811			Mgeo_2	19400000	19500000	0.31548
Mgeo_2	19600001	19700001	69245	69.245	14900	14.9			Mgeo_2	19500000	19600000	0.33485
Mgeo_2	19700001	19800001	84545	84.545	3060	3.06			Mgeo_2	19600000	19700000	0.32212
Mgeo_2	19800001	19900001	82868	82.868	764	0.764			Mgeo_2	19700000	19800000	0.31632
Mgeo_2	19900001	20000001	76833	76.833	16734	16.734			Mgeo_2	19800000	19900000	0.31741
Mgeo_2	20000001	20100001	95327	95.327	4259	4.259			Mgeo_2	19900000	20000000	0.33476
Mgeo_2	20100001	20200001	93048	93.048	4232	4.232			Mgeo_2	20000000	20100000	0.32805
Mgeo_2	20200001	20300001	93992	93.992	2332	2.332			Mgeo_2	20100000	20200000	0.35499
Mgeo_2	20300001	20400001	86452	86.452	13899	13.899			Mgeo_2	20200000	20300000	0.33305
Mgeo_2	20400001	20500001	82673	82.673	6189	6.189			Mgeo_2	20300000	20400000	0.30759
Mgeo_2	20500001	20600001	90831	90.831	7142	7.142			Mgeo_2	20400000	20500000	0.35616
Mgeo_2	20600001	20700001	77690	77.69	18525	18.525			Mgeo_2	20500000	20600000	0.3085
Mgeo_2	20700001	20800001	100674	100.674	0	0			Mgeo_2	20600000	20700000	0.32894
Mgeo_2	20800001	20900001	95059	95.059	1203	1.203			Mgeo_2	20700000	20800000	0.31901
Mgeo_2	20900001	21000001	90401	90.401	2511	2.511			Mgeo_2	20800000	20900000	0.2884
Mgeo_2	21000001	21100001	97434	97.434	1492	1.492			Mgeo_2	20900000	21000000	0.27953
Mgeo_2	21100001	21200001	97886	97.886	856	0.856			Mgeo_2	21000000	21100000	0.32746
Mgeo_2	21200001	21300001	96668	96.668	3427	3.427			Mgeo_2	21100000	21200000	0.31405
Mgeo_2	21300001	21400001	69352	69.352	11405	11.405			Mgeo_2	21200000	21300000	0.32318
Mgeo_2	21400001	21500001	100336	100.336	0	0			Mgeo_2	21300000	21400000	0.31915
Mgeo_2	21500001	21600001	88025	88.025	0	0			Mgeo_2	21400000	21500000	0.38246
Mgeo_2	21600001	21700001	72260	72.26	25108	25.108			Mgeo_2	21500000	21600000	0.32113
Mgeo_2	21700001	21800001	90070	90.07	0	0			Mgeo_2	21600000	21700000	0.31894
Mgeo_2	21800001	21900001	85075	85.075	28292	28.292			Mgeo_2	21700000	21800000	0.34207
Mgeo_2	21900001	22000001	97011	97.011	1834	1.834			Mgeo_2	21800000	21900000	0.33907
Mgeo_2	22000001	22100001	99450	99.45	1285	1.285			Mgeo_2	21900000	22000000	0.39497
Mgeo_2	22100001	22200001	78670	78.67	14528	14.528			Mgeo_2	22000000	22100000	0.39966
Mgeo_2	22200001	22300001	81143	81.143	796	0.796			Mgeo_2	22100000	22200000	0.32159
Mgeo_2	22300001	22400001	99342	99.342	4668	4.668			Mgeo_2	22200000	22300000	0.32317
Mgeo_2	22400001	22500001	78595	78.595	17169	17.169			Mgeo_2	22300000	22400000	0.31765
Mgeo_2	22500001	22600001	79636	79.636	15032	15.032			Mgeo_2	22400000	22500000	0.31478
Mgeo_2	22600001	22700001	65515	65.515	33910	33.91			Mgeo_2	22500000	22600000	0.34076
Mgeo_2	22700001	22800001	79819	79.819	14695	14.695			Mgeo_2	22600000	22700000	0.34017
Mgeo_2	22800001	22900001	77007	77.007	7702	7.702			Mgeo_2	22700000	22800000	0.33083
Mgeo_2	22900001	23000001	77711	77.711	1995	1.995			Mgeo_2	22800000	22900000	0.30612
Mgeo_2	23000001	23100001	80133	80.133	8049	8.049			Mgeo_2	22900000	23000000	0.31341
Mgeo_2	23100001	23200001	83766	83.766	13704	13.704			Mgeo_2	23000000	23100000	0.30068
Mgeo_2	23200001	23300001	72599	72.599	22749	22.749			Mgeo_2	23100000	23200000	0.30694
Mgeo_2	23300001	23400001	80023	80.023	2137	2.137			Mgeo_2	23200000	23300000	0.31544
Mgeo_2	23400001	23500001	79659	79.659	7445	7.445			Mgeo_2	23300000	23400000	0.32914
Mgeo_2	23500001	23600001	91927	91.927	6678	6.678			Mgeo_2	23400000	23500000	0.32089
Mgeo_2	23600001	23700001	93125	93.125	3025	3.025			Mgeo_2	23500000	23600000	0.34199
Mgeo_2	23700001	23800001	95711	95.711	2482	2.482			Mgeo_2	23600000	23700000	0.33103
Mgeo_2	23800001	23900001	101076	101.076	0	0			Mgeo_2	23700000	23800000	0.32135
Mgeo_2	23900001	24000001	94231	94.231	1159	1.159			Mgeo_2	23800000	23900000	0.34281
Mgeo_2	24000001	24100001	95525	95.525	1060	1.06			Mgeo_2	23900000	24000000	0.31164
Mgeo_2	24100001	24200001	83804	83.804	6013	6.013			Mgeo_2	24000000	24100000	0.3213
Mgeo_2	24200001	24300001	69692	69.692	26378	26.378			Mgeo_2	24100000	24200000	0.31288
Mgeo_2	24300001	24400001	66756	66.756	24075	24.075			Mgeo_2	24200000	24300000	0.3157
Mgeo_2	24400001	24500001	85060	85.06	708	0.708			Mgeo_2	24300000	24400000	0.30775
Mgeo_2	24500001	24600001	75739	75.739	10046	10.046			Mgeo_2	24400000	24500000	0.32661
Mgeo_2	24600001	24700001	91793	91.793	4303	4.303			Mgeo_2	24500000	24600000	0.32899
Mgeo_2	24700001	24800001	103551	103.551	1349	1.349			Mgeo_2	24600000	24700000	0.33781
Mgeo_3	1	100001	41518	41.518	38380	38.38			Mgeo_2	24700000	24800000	0.32714
Mgeo_3	100001	200001	31447	31.447	65574	65.574			Mgeo_2	24800000	24855621	0.293702
Mgeo_3	200001	300001	18734	18.734	53491	53.491			Mgeo_3	0	100000	0.33125
Mgeo_3	300001	400001	16973	16.973	41108	41.108			Mgeo_3	100000	200000	0.32489
Mgeo_3	400001	500001	15776	15.776	38804	38.804			Mgeo_3	200000	300000	0.32684
Mgeo_3	500001	600001	16113	16.113	56325	56.325			Mgeo_3	300000	400000	0.31583
Mgeo_3	600001	700001	21139	21.139	39212	39.212			Mgeo_3	400000	500000	0.28269
Mgeo_3	700001	800001	35967	35.967	20965	20.965			Mgeo_3	500000	600000	0.30367
Mgeo_3	800001	900001	27352	27.352	52414	52.414			Mgeo_3	600000	700000	0.28001
Mgeo_3	900001	1000001	24994	24.994	32230	32.23			Mgeo_3	700000	800000	0.27389
Mgeo_3	1000001	1100001	35721	35.721	28383	28.383			Mgeo_3	800000	900000	0.28793
Mgeo_3	1100001	1200001	11535	11.535	36417	36.417			Mgeo_3	900000	1000000	0.28381
Mgeo_3	1200001	1300001	15520	15.52	49129	49.129			Mgeo_3	1000000	1100000	0.27986
Mgeo_3	1300001	1400001	16996	16.996	36954	36.954			Mgeo_3	1100000	1200000	0.31176
Mgeo_3	1400001	1500001	18599	18.599	40081	40.081			Mgeo_3	1200000	1300000	0.30077
Mgeo_3	1500001	1600001	27659	27.659	21723	21.723			Mgeo_3	1300000	1400000	0.29724
Mgeo_3	1600001	1700001	18574	18.574	27815	27.815			Mgeo_3	1400000	1500000	0.3002
Mgeo_3	1700001	1800001	21906	21.906	20410	20.41			Mgeo_3	1500000	1600000	0.29242
Mgeo_3	1800001	1900001	29278	29.278	26582	26.582			Mgeo_3	1600000	1700000	0.30595
Mgeo_3	1900001	2000001	14356	14.356	44939	44.939			Mgeo_3	1700000	1800000	0.28926
Mgeo_3	2000001	2100001	14378	14.378	25337	25.337			Mgeo_3	1800000	1900000	0.29222
Mgeo_3	2100001	2200001	22257	22.257	45371	45.371			Mgeo_3	1900000	2000000	0.32208
Mgeo_3	2200001	2300001	20678	20.678	54711	54.711			Mgeo_3	2000000	2100000	0.30096
Mgeo_3	2300001	2400001	18058	18.058	36346	36.346			Mgeo_3	2100000	2200000	0.30348
Mgeo_3	2400001	2500001	12264	12.264	42714	42.714			Mgeo_3	2200000	2300000	0.31589
Mgeo_3	2500001	2600001	30704	30.704	23815	23.815			Mgeo_3	2300000	2400000	0.29591
Mgeo_3	2600001	2700001	17878	17.878	37107	37.107			Mgeo_3	2400000	2500000	0.31055
Mgeo_3	2700001	2800001	31240	31.24	32824	32.824			Mgeo_3	2500000	2600000	0.28633
Mgeo_3	2800001	2900001	22035	22.035	28942	28.942			Mgeo_3	2600000	2700000	0.29595
Mgeo_3	2900001	3000001	17190	17.19	45589	45.589			Mgeo_3	2700000	2800000	0.30061
Mgeo_3	3000001	3100001	34363	34.363	29249	29.249			Mgeo_3	2800000	2900000	0.30872
Mgeo_3	3100001	3200001	16103	16.103	43022	43.022			Mgeo_3	2900000	3000000	0.30273
Mgeo_3	3200001	3300001	42793	42.793	58256	58.256			Mgeo_3	3000000	3100000	0.30065
Mgeo_3	3300001	3400001	20993	20.993	28970	28.97			Mgeo_3	3100000	3200000	0.29562
Mgeo_3	3400001	3500001	26102	26.102	28084	28.084			Mgeo_3	3200000	3300000	0.3197
Mgeo_3	3500001	3600001	36523	36.523	21860	21.86			Mgeo_3	3300000	3400000	0.30068
Mgeo_3	3600001	3700001	31348	31.348	28943	28.943			Mgeo_3	3400000	3500000	0.30057
Mgeo_3	3700001	3800001	17583	17.583	47768	47.768			Mgeo_3	3500000	3600000	0.27636
Mgeo_3	3800001	3900001	33844	33.844	31846	31.846			Mgeo_3	3600000	3700000	0.28991
Mgeo_3	3900001	4000001	32129	32.129	42400	42.4			Mgeo_3	3700000	3800000	0.30173
Mgeo_3	4000001	4100001	17174	17.174	54244	54.244			Mgeo_3	3800000	3900000	0.307
Mgeo_3	4100001	4200001	21242	21.242	35651	35.651			Mgeo_3	3900000	4000000	0.30219
Mgeo_3	4200001	4300001	29817	29.817	29689	29.689			Mgeo_3	4000000	4100000	0.31056
Mgeo_3	4300001	4400001	23071	23.071	40019	40.019			Mgeo_3	4100000	4200000	0.29541
Mgeo_3	4400001	4500001	28470	28.47	40119	40.119			Mgeo_3	4200000	4300000	0.29434
Mgeo_3	4500001	4600001	34927	34.927	35001	35.001			Mgeo_3	4300000	4400000	0.29426
Mgeo_3	4600001	4700001	16334	16.334	58490	58.49			Mgeo_3	4400000	4500000	0.28593
Mgeo_3	4700001	4800001	24083	24.083	46035	46.035			Mgeo_3	4500000	4600000	0.31658
Mgeo_3	4800001	4900001	44500	44.5	32448	32.448			Mgeo_3	4600000	4700000	0.28749
Mgeo_3	4900001	5000001	44545	44.545	27635	27.635			Mgeo_3	4700000	4800000	0.29571
Mgeo_3	5000001	5100001	37655	37.655	23186	23.186			Mgeo_3	4800000	4900000	0.32055
Mgeo_3	5100001	5200001	46811	46.811	21616	21.616			Mgeo_3	4900000	5000000	0.32966
Mgeo_3	5200001	5300001	44701	44.701	37396	37.396			Mgeo_3	5000000	5100000	0.2759
Mgeo_3	5300001	5400001	24632	24.632	67189	67.189			Mgeo_3	5100000	5200000	0.27117
Mgeo_3	5400001	5500001	38393	38.393	43314	43.314			Mgeo_3	5200000	5300000	0.29228
Mgeo_3	5500001	5600001	43622	43.622	40695	40.695			Mgeo_3	5300000	5400000	0.30177
Mgeo_3	5600001	5700001	51610	51.61	31969	31.969			Mgeo_3	5400000	5500000	0.2873
Mgeo_3	5700001	5800001	49949	49.949	19419	19.419			Mgeo_3	5500000	5600000	0.2924
Mgeo_3	5800001	5900001	40721	40.721	27708	27.708			Mgeo_3	5600000	5700000	0.30505
Mgeo_3	5900001	6000001	57304	57.304	22649	22.649			Mgeo_3	5700000	5800000	0.27246
Mgeo_3	6000001	6100001	45053	45.053	31846	31.846			Mgeo_3	5800000	5900000	0.27175
Mgeo_3	6100001	6200001	41606	41.606	11436	11.436			Mgeo_3	5900000	6000000	0.30616
Mgeo_3	6200001	6300001	61711	61.711	12330	12.33			Mgeo_3	6000000	6100000	0.30067
Mgeo_3	6300001	6400001	54341	54.341	24082	24.082			Mgeo_3	6100000	6200000	0.25792
Mgeo_3	6400001	6500001	49983	49.983	45904	45.904			Mgeo_3	6200000	6300000	0.28196
Mgeo_3	6500001	6600001	50462	50.462	19563	19.563			Mgeo_3	6300000	6400000	0.30199
Mgeo_3	6600001	6700001	51058	51.058	12320	12.32			Mgeo_3	6400000	6500000	0.29386
Mgeo_3	6700001	6800001	60713	60.713	17875	17.875			Mgeo_3	6500000	6600000	0.30224
Mgeo_3	6800001	6900001	49995	49.995	33396	33.396			Mgeo_3	6600000	6700000	0.28173
Mgeo_3	6900001	7000001	53370	53.37	23838	23.838			Mgeo_3	6700000	6800000	0.29829
Mgeo_3	7000001	7100001	65318	65.318	16698	16.698			Mgeo_3	6800000	6900000	0.26637
Mgeo_3	7100001	7200001	67401	67.401	12978	12.978			Mgeo_3	6900000	7000000	0.29547
Mgeo_3	7200001	7300001	51594	51.594	31344	31.344			Mgeo_3	7000000	7100000	0.29629
Mgeo_3	7300001	7400001	52605	52.605	11831	11.831			Mgeo_3	7100000	7200000	0.30247
Mgeo_3	7400001	7500001	61542	61.542	22869	22.869			Mgeo_3	7200000	7300000	0.31838
Mgeo_3	7500001	7600001	77850	77.85	2813	2.813			Mgeo_3	7300000	7400000	0.29632
Mgeo_3	7600001	7700001	64563	64.563	13996	13.996			Mgeo_3	7400000	7500000	0.28058
Mgeo_3	7700001	7800001	67593	67.593	37679	37.679			Mgeo_3	7500000	7600000	0.31596
Mgeo_3	7800001	7900001	67929	67.929	10162	10.162			Mgeo_3	7600000	7700000	0.29196
Mgeo_3	7900001	8000001	75498	75.498	2819	2.819			Mgeo_3	7700000	7800000	0.3078
Mgeo_3	8000001	8100001	75445	75.445	850	0.85			Mgeo_3	7800000	7900000	0.2967
Mgeo_3	8100001	8200001	76686	76.686	13481	13.481			Mgeo_3	7900000	8000000	0.29119
Mgeo_3	8200001	8300001	80879	80.879	3153	3.153			Mgeo_3	8000000	8100000	0.2916
Mgeo_3	8300001	8400001	54853	54.853	15661	15.661			Mgeo_3	8100000	8200000	0.29539
Mgeo_3	8400001	8500001	54926	54.926	42814	42.814			Mgeo_3	8200000	8300000	0.29042
Mgeo_3	8500001	8600001	54029	54.029	22820	22.82			Mgeo_3	8300000	8400000	0.28226
Mgeo_3	8600001	8700001	65520	65.52	17027	17.027			Mgeo_3	8400000	8500000	0.29268
Mgeo_3	8700001	8800001	68153	68.153	1570	1.57			Mgeo_3	8500000	8600000	0.28885
Mgeo_3	8800001	8900001	62239	62.239	14384	14.384			Mgeo_3	8600000	8700000	0.27911
Mgeo_3	8900001	9000001	63307	63.307	26704	26.704			Mgeo_3	8700000	8800000	0.28128
Mgeo_3	9000001	9100001	58908	58.908	14547	14.547			Mgeo_3	8800000	8900000	0.30219
Mgeo_3	9100001	9200001	69884	69.884	8054	8.054			Mgeo_3	8900000	9000000	0.30776
Mgeo_3	9200001	9300001	67150	67.15	18165	18.165			Mgeo_3	9000000	9100000	0.28123
Mgeo_3	9300001	9400001	69935	69.935	12811	12.811			Mgeo_3	9100000	9200000	0.30537
Mgeo_3	9400001	9500001	38893	38.893	21541	21.541			Mgeo_3	9200000	9300000	0.30118
Mgeo_3	9500001	9600001	50891	50.891	29447	29.447			Mgeo_3	9300000	9400000	0.30863
Mgeo_3	9600001	9700001	73279	73.279	4315	4.315			Mgeo_3	9400000	9500000	0.28347
Mgeo_3	9700001	9800001	67686	67.686	11699	11.699			Mgeo_3	9500000	9600000	0.29996
Mgeo_3	9800001	9900001	84529	84.529	2834	2.834			Mgeo_3	9600000	9700000	0.28315
Mgeo_3	9900001	10000001	78154	78.154	20399	20.399			Mgeo_3	9700000	9800000	0.28168
Mgeo_3	10000001	10100001	68814	68.814	22594	22.594			Mgeo_3	9800000	9900000	0.3178
Mgeo_3	10100001	10200001	76259	76.259	10125	10.125			Mgeo_3	9900000	10000000	0.31121
Mgeo_3	10200001	10300001	80442	80.442	6338	6.338			Mgeo_3	10000000	10100000	0.28721
Mgeo_3	10300001	10400001	85316	85.316	422	0.422			Mgeo_3	10100000	10200000	0.2947
Mgeo_3	10400001	10500001	76266	76.266	5593	5.593			Mgeo_3	10200000	10300000	0.30011
Mgeo_3	10500001	10600001	65252	65.252	9666	9.666			Mgeo_3	10300000	10400000	0.2922
Mgeo_3	10600001	10700001	80829	80.829	4487	4.487			Mgeo_3	10400000	10500000	0.29248
Mgeo_3	10700001	10800001	77799	77.799	26190	26.19			Mgeo_3	10500000	10600000	0.29864
Mgeo_3	10800001	10900001	70018	70.018	7481	7.481			Mgeo_3	10600000	10700000	0.30107
Mgeo_3	10900001	11000001	83152	83.152	3038	3.038			Mgeo_3	10700000	10800000	0.32803
Mgeo_3	11000001	11100001	93074	93.074	525	0.525			Mgeo_3	10800000	10900000	0.30206
Mgeo_3	11100001	11200001	59899	59.899	8690	8.69			Mgeo_3	10900000	11000000	0.28667
Mgeo_3	11200001	11300001	73960	73.96	5672	5.672			Mgeo_3	11000000	11100000	0.3236
Mgeo_3	11300001	11400001	68384	68.384	12257	12.257			Mgeo_3	11100000	11200000	0.27982
Mgeo_3	11400001	11500001	69121	69.121	43987	43.987			Mgeo_3	11200000	11300000	0.3007
Mgeo_3	11500001	11600001	81675	81.675	2364	2.364			Mgeo_3	11300000	11400000	0.31605
Mgeo_3	11600001	11700001	84472	84.472	0	0			Mgeo_3	11400000	11500000	0.31702
Mgeo_3	11700001	11800001	68998	68.998	8959	8.959			Mgeo_3	11500000	11600000	0.31675
Mgeo_3	11800001	11900001	79639	79.639	5584	5.584			Mgeo_3	11600000	11700000	0.31114
Mgeo_3	11900001	12000001	79989	79.989	6289	6.289			Mgeo_3	11700000	11800000	0.32101
Mgeo_3	12000001	12100001	78419	78.419	5218	5.218			Mgeo_3	11800000	11900000	0.32779
Mgeo_3	12100001	12200001	73141	73.141	14850	14.85			Mgeo_3	11900000	12000000	0.31655
Mgeo_3	12200001	12300001	71623	71.623	10948	10.948			Mgeo_3	12000000	12100000	0.31581
Mgeo_3	12300001	12400001	71733	71.733	3597	3.597			Mgeo_3	12100000	12200000	0.32614
Mgeo_3	12400001	12500001	99251	99.251	3411	3.411			Mgeo_3	12200000	12300000	0.30607
Mgeo_3	12500001	12600001	90789	90.789	4690	4.69			Mgeo_3	12300000	12400000	0.30305
Mgeo_3	12600001	12700001	108212	108.212	142	0.142			Mgeo_3	12400000	12500000	0.3409
Mgeo_3	12700001	12800001	75530	75.53	3710	3.71			Mgeo_3	12500000	12600000	0.30665
Mgeo_3	12800001	12900001	93917	93.917	571	0.571			Mgeo_3	12600000	12700000	0.32627
Mgeo_3	12900001	13000001	75047	75.047	18579	18.579			Mgeo_3	12700000	12800000	0.30027
Mgeo_3	13000001	13100001	84778	84.778	6342	6.342			Mgeo_3	12800000	12900000	0.32244
Mgeo_3	13100001	13200001	81778	81.778	839	0.839			Mgeo_3	12900000	13000000	0.30003
Mgeo_3	13200001	13300001	88506	88.506	5443	5.443			Mgeo_3	13000000	13100000	0.31832
Mgeo_3	13300001	13400001	81138	81.138	3582	3.582			Mgeo_3	13100000	13200000	0.29954
Mgeo_3	13400001	13500001	68667	68.667	9381	9.381			Mgeo_3	13200000	13300000	0.31989
Mgeo_3	13500001	13600001	79975	79.975	9415	9.415			Mgeo_3	13300000	13400000	0.29224
Mgeo_3	13600001	13700001	83608	83.608	4784	4.784			Mgeo_3	13400000	13500000	0.32312
Mgeo_3	13700001	13800001	77504	77.504	11517	11.517			Mgeo_3	13500000	13600000	0.30617
Mgeo_3	13800001	13900001	84681	84.681	8948	8.948			Mgeo_3	13600000	13700000	0.32421
Mgeo_3	13900001	14000001	86697	86.697	1257	1.257			Mgeo_3	13700000	13800000	0.31058
Mgeo_3	14000001	14100001	78787	78.787	20230	20.23			Mgeo_3	13800000	13900000	0.3233
Mgeo_3	14100001	14200001	91991	91.991	4936	4.936			Mgeo_3	13900000	14000000	0.34243
Mgeo_3	14200001	14300001	67242	67.242	24299	24.299			Mgeo_3	14000000	14100000	0.32748
Mgeo_3	14300001	14400001	105078	105.078	0	0			Mgeo_3	14100000	14200000	0.30706
Mgeo_3	14400001	14500001	102395	102.395	0	0			Mgeo_3	14200000	14300000	0.29552
Mgeo_3	14500001	14600001	95588	95.588	2263	2.263			Mgeo_3	14300000	14400000	0.40075
Mgeo_3	14600001	14700001	75934	75.934	15051	15.051			Mgeo_3	14400000	14500000	0.41313
Mgeo_3	14700001	14800001	86042	86.042	13187	13.187			Mgeo_3	14500000	14600000	0.35344
Mgeo_3	14800001	14900001	86603	86.603	10526	10.526			Mgeo_3	14600000	14700000	0.31707
Mgeo_3	14900001	15000001	81213	81.213	4260	4.26			Mgeo_3	14700000	14800000	0.34743
Mgeo_3	15000001	15100001	77627	77.627	6756	6.756			Mgeo_3	14800000	14900000	0.33409
Mgeo_3	15100001	15200001	95829	95.829	245	0.245			Mgeo_3	14900000	15000000	0.3302
Mgeo_3	15200001	15300001	89061	89.061	7971	7.971			Mgeo_3	15000000	15100000	0.31219
Mgeo_3	15300001	15400001	76089	76.089	3967	3.967			Mgeo_3	15100000	15200000	0.35172
Mgeo_3	15400001	15500001	97942	97.942	6573	6.573			Mgeo_3	15200000	15300000	0.33713
Mgeo_3	15500001	15600001	84012	84.012	4650	4.65			Mgeo_3	15300000	15400000	0.30809
Mgeo_3	15600001	15700001	76315	76.315	6709	6.709			Mgeo_3	15400000	15500000	0.32419
Mgeo_3	15700001	15800001	94231	94.231	2655	2.655			Mgeo_3	15500000	15600000	0.27937
Mgeo_3	15800001	15900001	74892	74.892	28940	28.94			Mgeo_3	15600000	15700000	0.31431
Mgeo_3	15900001	16000001	82352	82.352	6482	6.482			Mgeo_3	15700000	15800000	0.31799
Mgeo_3	16000001	16100001	92773	92.773	695	0.695			Mgeo_3	15800000	15900000	0.29605
Mgeo_3	16100001	16200001	88326	88.326	0	0			Mgeo_3	15900000	16000000	0.29793
Mgeo_3	16200001	16300001	80900	80.9	8528	8.528			Mgeo_3	16000000	16100000	0.29834
Mgeo_3	16300001	16400001	98942	98.942	0	0			Mgeo_3	16100000	16200000	0.31573
Mgeo_3	16400001	16500001	84764	84.764	2086	2.086			Mgeo_3	16200000	16300000	0.28872
Mgeo_3	16500001	16600001	79559	79.559	15948	15.948			Mgeo_3	16300000	16400000	0.30163
Mgeo_3	16600001	16700001	77042	77.042	9406	9.406			Mgeo_3	16400000	16500000	0.2999
Mgeo_3	16700001	16800001	82265	82.265	3573	3.573			Mgeo_3	16500000	16600000	0.3163
Mgeo_3	16800001	16900001	78810	78.81	13716	13.716			Mgeo_3	16600000	16700000	0.31429
Mgeo_3	16900001	17000001	95798	95.798	4037	4.037			Mgeo_3	16700000	16800000	0.31504
Mgeo_3	17000001	17100001	89768	89.768	2559	2.559			Mgeo_3	16800000	16900000	0.3397
Mgeo_3	17100001	17200001	83878	83.878	3537	3.537			Mgeo_3	16900000	17000000	0.33633
Mgeo_3	17200001	17300001	68803	68.803	14447	14.447			Mgeo_3	17000000	17100000	0.35613
Mgeo_3	17300001	17400001	92021	92.021	1634	1.634			Mgeo_3	17100000	17200000	0.3449
Mgeo_3	17400001	17500001	80089	80.089	671	0.671			Mgeo_3	17200000	17300000	0.30701
Mgeo_3	17500001	17600001	74513	74.513	14511	14.511			Mgeo_3	17300000	17400000	0.339
Mgeo_3	17600001	17700001	78784	78.784	16211	16.211			Mgeo_3	17400000	17500000	0.32037
Mgeo_3	17700001	17800001	73242	73.242	4833	4.833			Mgeo_3	17500000	17600000	0.31702
Mgeo_3	17800001	17900001	81496	81.496	0	0			Mgeo_3	17600000	17700000	0.30256
Mgeo_3	17900001	18000001	85514	85.514	3938	3.938			Mgeo_3	17700000	17800000	0.31756
Mgeo_3	18000001	18100001	77696	77.696	4854	4.854			Mgeo_3	17800000	17900000	0.3049
Mgeo_3	18100001	18200001	77314	77.314	21437	21.437			Mgeo_3	17900000	18000000	0.32191
Mgeo_3	18200001	18300001	77006	77.006	14397	14.397			Mgeo_3	18000000	18100000	0.30198
Mgeo_3	18300001	18400001	89366	89.366	6599	6.599			Mgeo_3	18100000	18200000	0.32044
Mgeo_3	18400001	18500001	69214	69.214	10088	10.088			Mgeo_3	18200000	18300000	0.28804
Mgeo_3	18500001	18600001	64558	64.558	6310	6.31			Mgeo_3	18300000	18400000	0.37406
Mgeo_3	18600001	18700001	77178	77.178	33243	33.243			Mgeo_3	18400000	18500000	0.32085
Mgeo_3	18700001	18800001	94513	94.513	0	0			Mgeo_3	18500000	18600000	0.30174
Mgeo_3	18800001	18900001	79551	79.551	332	0.332			Mgeo_3	18600000	18700000	0.30774
Mgeo_3	18900001	19000001	88410	88.41	0	0			Mgeo_3	18700000	18800000	0.31808
Mgeo_3	19000001	19100001	91672	91.672	0	0			Mgeo_3	18800000	18900000	0.32797
Mgeo_3	19100001	19200001	83728	83.728	2830	2.83			Mgeo_3	18900000	19000000	0.32625
Mgeo_3	19200001	19300001	78158	78.158	5546	5.546			Mgeo_3	19000000	19100000	0.31399
Mgeo_3	19300001	19400001	56668	56.668	32099	32.099			Mgeo_3	19100000	19200000	0.30024
Mgeo_3	19400001	19500001	78299	78.299	1460	1.46			Mgeo_3	19200000	19300000	0.3261
Mgeo_3	19500001	19600001	50065	50.065	30018	30.018			Mgeo_3	19300000	19400000	0.29955
Mgeo_3	19600001	19700001	61880	61.88	19705	19.705			Mgeo_3	19400000	19500000	0.27637
Mgeo_3	19700001	19800001	45436	45.436	30184	30.184			Mgeo_3	19500000	19600000	0.28277
Mgeo_3	19800001	19900001	68031	68.031	8061	8.061			Mgeo_3	19600000	19700000	0.28905
Mgeo_3	19900001	20000001	73478	73.478	5986	5.986			Mgeo_3	19700000	19800000	0.28472
Mgeo_3	20000001	20100001	60778	60.778	47765	47.765			Mgeo_3	19800000	19900000	0.31936
Mgeo_3	20100001	20200001	80630	80.63	866	0.866			Mgeo_3	19900000	20000000	0.29631
Mgeo_3	20200001	20300001	59104	59.104	12588	12.588			Mgeo_3	20000000	20100000	0.30126
Mgeo_3	20300001	20400001	65000	65	16091	16.091			Mgeo_3	20100000	20200000	0.2834
Mgeo_3	20400001	20500001	73630	73.63	3663	3.663			Mgeo_3	20200000	20300000	0.29811
Mgeo_3	20500001	20600001	65376	65.376	5158	5.158			Mgeo_3	20300000	20400000	0.29266
Mgeo_3	20600001	20700001	79897	79.897	1570	1.57			Mgeo_3	20400000	20500000	0.26822
Mgeo_3	20700001	20800001	66439	66.439	5444	5.444			Mgeo_3	20500000	20600000	0.29874
Mgeo_3	20800001	20900001	51558	51.558	20294	20.294			Mgeo_3	20600000	20700000	0.28753
Mgeo_3	20900001	21000001	66214	66.214	12504	12.504			Mgeo_3	20700000	20800000	0.28155
Mgeo_3	21000001	21100001	58549	58.549	34470	34.47			Mgeo_3	20800000	20900000	0.27654
Mgeo_3	21100001	21200001	55592	55.592	23153	23.153			Mgeo_3	20900000	21000000	0.28486
Mgeo_3	21200001	21300001	87494	87.494	2770	2.77			Mgeo_3	21000000	21100000	0.30413
Mgeo_3	21300001	21400001	82558	82.558	9478	9.478			Mgeo_3	21100000	21200000	0.28338
Mgeo_3	21400001	21500001	66716	66.716	23736	23.736			Mgeo_3	21200000	21300000	0.33542
Mgeo_3	21500001	21600001	59846	59.846	21033	21.033			Mgeo_3	21300000	21400000	0.3231
Mgeo_3	21600001	21700001	60960	60.96	13061	13.061			Mgeo_3	21400000	21500000	0.29422
Mgeo_3	21700001	21800001	58518	58.518	28346	28.346			Mgeo_3	21500000	21600000	0.31118
Mgeo_3	21800001	21900001	45576	45.576	30894	30.894			Mgeo_3	21600000	21700000	0.29617
Mgeo_3	21900001	22000001	56271	56.271	8922	8.922			Mgeo_3	21700000	21800000	0.29528
Mgeo_3	22000001	22100001	46225	46.225	29814	29.814			Mgeo_3	21800000	21900000	0.26562
Mgeo_3	22100001	22200001	48783	48.783	28852	28.852			Mgeo_3	21900000	22000000	0.30977
Mgeo_3	22200001	22300001	59543	59.543	15224	15.224			Mgeo_3	22000000	22100000	0.32991
Mgeo_3	22300001	22400001	30070	30.07	28374	28.374			Mgeo_3	22100000	22200000	0.28039
Mgeo_3	22400001	22500001	53306	53.306	3312	3.312			Mgeo_3	22200000	22300000	0.29939
Mgeo_3	22500001	22600001	38899	38.899	35539	35.539			Mgeo_3	22300000	22400000	0.27011
Mgeo_3	22600001	22700001	81838	81.838	0	0			Mgeo_3	22400000	22500000	0.25833
Mgeo_3	22700001	22800001	66449	66.449	12774	12.774			Mgeo_3	22500000	22600000	0.29206
Mgeo_3	22800001	22900001	65297	65.297	9337	9.337			Mgeo_3	22600000	22700000	0.3107
Mgeo_3	22900001	23000001	35901	35.901	19477	19.477			Mgeo_3	22700000	22800000	0.29345
Mgeo_3	23000001	23100001	48045	48.045	16965	16.965			Mgeo_3	22800000	22900000	0.30126
Mgeo_3	23100001	23200001	43912	43.912	21008	21.008			Mgeo_3	22900000	23000000	0.2732
Mgeo_3	23200001	23300001	61115	61.115	22465	22.465			Mgeo_3	23000000	23100000	0.29407
Mgeo_3	23300001	23400001	82769	82.769	3582	3.582			Mgeo_3	23100000	23200000	0.3147
Mgeo_3	23400001	23500001	42196	42.196	16031	16.031			Mgeo_3	23200000	23300000	0.29241
Mgeo_3	23500001	23600001	52027	52.027	22520	22.52			Mgeo_3	23300000	23400000	0.27785
Mgeo_3	23600001	23700001	68409	68.409	6113	6.113			Mgeo_3	23400000	23500000	0.28272
Mgeo_3	23700001	23800001	34551	34.551	38696	38.696			Mgeo_3	23500000	23600000	0.29203
Mgeo_3	23800001	23900001	39430	39.43	39137	39.137			Mgeo_3	23600000	23700000	0.27334
Mgeo_3	23900001	24000001	35127	35.127	28729	28.729			Mgeo_3	23700000	23800000	0.30414
Mgeo_3	24000001	24100001	42504	42.504	11691	11.691			Mgeo_3	23800000	23900000	0.26951
Mgeo_3	24100001	24200001	30965	30.965	42711	42.711			Mgeo_3	23900000	24000000	0.28272
Mgeo_3	24200001	24300001	28817	28.817	47377	47.377			Mgeo_3	24000000	24100000	0.28252
Mgeo_3	24300001	24400001	43829	43.829	32049	32.049			Mgeo_3	24100000	24200000	0.25925
Mgeo_3	24400001	24500001	46541	46.541	19367	19.367			Mgeo_3	24200000	24300000	0.31116
Mgeo_3	24500001	24600001	22806	22.806	48886	48.886			Mgeo_3	24300000	24400000	0.28694
Mgeo_3	24600001	24700001	24466	24.466	44157	44.157			Mgeo_3	24400000	24500000	0.27487
Mgeo_3	24700001	24800001	45906	45.906	22835	22.835			Mgeo_3	24500000	24600000	0.28053
Mgeo_3	24800001	24900001	35806	35.806	38271	38.271			Mgeo_3	24600000	24700000	0.28044
Mgeo_3	24900001	25000001	21469	21.469	37807	37.807			Mgeo_3	24700000	24800000	0.28782
Mgeo_3	25000001	25100001	29530	29.53	36722	36.722			Mgeo_3	24800000	24900000	0.30785
Mgeo_3	25100001	25200001	38054	38.054	25587	25.587			Mgeo_3	24900000	25000000	0.28188
Mgeo_3	25200001	25300001	35766	35.766	11883	11.883			Mgeo_3	25000000	25100000	0.27762
Mgeo_3	25300001	25400001	28430	28.43	39600	39.6			Mgeo_3	25100000	25200000	0.2793
Mgeo_3	25400001	25500001	18769	18.769	36580	36.58			Mgeo_3	25200000	25300000	0.28402
Mgeo_3	25500001	25600001	27570	27.57	37490	37.49			Mgeo_3	25300000	25400000	0.30216
Mgeo_3	25600001	25700001	21834	21.834	47725	47.725			Mgeo_3	25400000	25500000	0.30676
Mgeo_3	25700001	25800001	27052	27.052	42729	42.729			Mgeo_3	25500000	25600000	0.29863
Mgeo_3	25800001	25900001	48542	48.542	32920	32.92			Mgeo_3	25600000	25700000	0.30636
Mgeo_3	25900001	26000001	29993	29.993	26151	26.151			Mgeo_3	25700000	25800000	0.30477
Mgeo_3	26000001	26100001	19005	19.005	49361	49.361			Mgeo_3	25800000	25900000	0.29604
Mgeo_3	26100001	26200001	27577	27.577	49231	49.231			Mgeo_3	25900000	26000000	0.27614
Mgeo_3	26200001	26300001	39439	39.439	29031	29.031			Mgeo_3	26000000	26100000	0.28998
Mgeo_3	26300001	26400001	42124	42.124	31186	31.186			Mgeo_3	26100000	26200000	0.31357
Mgeo_3	26400001	26500001	43196	43.196	25191	25.191			Mgeo_3	26200000	26300000	0.30496
Mgeo_3	26500001	26600001	23626	23.626	37335	37.335			Mgeo_3	26300000	26400000	0.30912
Mgeo_3	26600001	26700001	27146	27.146	21462	21.462			Mgeo_3	26400000	26500000	0.32328
Mgeo_3	26700001	26800001	25064	25.064	47696	47.696			Mgeo_3	26500000	26600000	0.27406
Mgeo_3	26800001	26900001	24218	24.218	35782	35.782			Mgeo_3	26600000	26700000	0.27967
Mgeo_3	26900001	27000001	24684	24.684	30016	30.016			Mgeo_3	26700000	26800000	0.29922
Mgeo_3	27000001	27100001	19767	19.767	57502	57.502			Mgeo_3	26800000	26900000	0.29186
Mgeo_3	27100001	27200001	19515	19.515	39801	39.801			Mgeo_3	26900000	27000000	0.30599
Mgeo_3	27200001	27300001	20418	20.418	52131	52.131			Mgeo_3	27000000	27100000	0.29
Mgeo_3	27300001	27400001	26336	26.336	36415	36.415			Mgeo_3	27100000	27200000	0.29999
Mgeo_3	27400001	27500001	30374	30.374	26609	26.609			Mgeo_3	27200000	27300000	0.30889
Mgeo_3	27500001	27600001	17312	17.312	49500	49.5			Mgeo_3	27300000	27400000	0.27782
Mgeo_3	27600001	27700001	15179	15.179	33695	33.695			Mgeo_3	27400000	27500000	0.28644
Mgeo_3	27700001	27800001	29622	29.622	27793	27.793			Mgeo_3	27500000	27600000	0.29108
Mgeo_3	27800001	27900001	18464	18.464	37686	37.686			Mgeo_3	27600000	27700000	0.29426
Mgeo_3	27900001	28000001	16921	16.921	50838	50.838			Mgeo_3	27700000	27800000	0.31144
Mgeo_3	28000001	28100001	15586	15.586	37534	37.534			Mgeo_3	27800000	27900000	0.29965
Mgeo_3	28100001	28200001	17447	17.447	58116	58.116			Mgeo_3	27900000	28000000	0.30655
Mgeo_3	28200001	28300001	22619	22.619	33322	33.322			Mgeo_3	28000000	28100000	0.29511
Mgeo_3	28300001	28400001	23070	23.07	22596	22.596			Mgeo_3	28100000	28200000	0.30419
Mgeo_3	28400001	28500001	9561	9.561	53101	53.101			Mgeo_3	28200000	28300000	0.30516
Mgeo_3	28500001	28600001	13665	13.665	51060	51.06			Mgeo_3	28300000	28400000	0.29462
Mgeo_3	28600001	28700001	24958	24.958	34407	34.407			Mgeo_3	28400000	28500000	0.32492
Mgeo_3	28700001	28800001	12476	12.476	32463	32.463			Mgeo_3	28500000	28600000	0.3051
Mgeo_3	28800001	28900001	20788	20.788	49024	49.024			Mgeo_3	28600000	28700000	0.30467
Mgeo_3	28900001	29000001	18821	18.821	63784	63.784			Mgeo_3	28700000	28800000	0.29997
Mgeo_3	29000001	29100001	25218	25.218	41337	41.337			Mgeo_3	28800000	28900000	0.30254
Mgeo_3	29100001	29200001	15185	15.185	49428	49.428			Mgeo_3	28900000	29000000	0.32269
Mgeo_3	29200001	29300001	16473	16.473	39313	39.313			Mgeo_3	29000000	29100000	0.32986
Mgeo_3	29300001	29400001	17074	17.074	49849	49.849			Mgeo_3	29100000	29200000	0.32491
Mgeo_3	29400001	29500001	36556	36.556	52556	52.556			Mgeo_3	29200000	29300000	0.33025
Mgeo_3	29500001	29600001	47804	47.804	32481	32.481			Mgeo_3	29300000	29400000	0.31182
Mgeo_4	1	100001	44813	44.813	56848	56.848			Mgeo_3	29400000	29500000	0.31326
Mgeo_4	100001	200001	31813	31.813	42529	42.529			Mgeo_3	29500000	29600000	0.32324
Mgeo_4	200001	300001	19516	19.516	44677	44.677			Mgeo_3	29600000	29650693	0.306137
Mgeo_4	300001	400001	20853	20.853	48370	48.37			Mgeo_4	0	100000	0.30342
Mgeo_4	400001	500001	22205	22.205	40578	40.578			Mgeo_4	100000	200000	0.30969
Mgeo_4	500001	600001	23064	23.064	33814	33.814			Mgeo_4	200000	300000	0.31641
Mgeo_4	600001	700001	23303	23.303	39174	39.174			Mgeo_4	300000	400000	0.30639
Mgeo_4	700001	800001	23339	23.339	50055	50.055			Mgeo_4	400000	500000	0.28545
Mgeo_4	800001	900001	18163	18.163	28074	28.074			Mgeo_4	500000	600000	0.29739
Mgeo_4	900001	1000001	15902	15.902	49953	49.953			Mgeo_4	600000	700000	0.28427
Mgeo_4	1000001	1100001	26275	26.275	42329	42.329			Mgeo_4	700000	800000	0.31154
Mgeo_4	1100001	1200001	20555	20.555	47453	47.453			Mgeo_4	800000	900000	0.286
Mgeo_4	1200001	1300001	17575	17.575	51431	51.431			Mgeo_4	900000	1000000	0.30123
Mgeo_4	1300001	1400001	24242	24.242	38221	38.221			Mgeo_4	1000000	1100000	0.30715
Mgeo_4	1400001	1500001	22225	22.225	45799	45.799			Mgeo_4	1100000	1200000	0.30663
Mgeo_4	1500001	1600001	25597	25.597	25855	25.855			Mgeo_4	1200000	1300000	0.30599
Mgeo_4	1600001	1700001	23179	23.179	27698	27.698			Mgeo_4	1300000	1400000	0.28348
Mgeo_4	1700001	1800001	32013	32.013	33535	33.535			Mgeo_4	1400000	1500000	0.30238
Mgeo_4	1800001	1900001	25200	25.2	38234	38.234			Mgeo_4	1500000	1600000	0.27193
Mgeo_4	1900001	2000001	27833	27.833	54598	54.598			Mgeo_4	1600000	1700000	0.28329
Mgeo_4	2000001	2100001	33503	33.503	32405	32.405			Mgeo_4	1700000	1800000	0.29407
Mgeo_4	2100001	2200001	43026	43.026	22120	22.12			Mgeo_4	1800000	1900000	0.29623
Mgeo_4	2200001	2300001	31057	31.057	18199	18.199			Mgeo_4	1900000	2000000	0.32103
Mgeo_4	2300001	2400001	38454	38.454	17909	17.909			Mgeo_4	2000000	2100000	0.28796
Mgeo_4	2400001	2500001	26402	26.402	35551	35.551			Mgeo_4	2100000	2200000	0.29111
Mgeo_4	2500001	2600001	30046	30.046	39533	39.533			Mgeo_4	2200000	2300000	0.27926
Mgeo_4	2600001	2700001	18843	18.843	38956	38.956			Mgeo_4	2300000	2400000	0.26997
Mgeo_4	2700001	2800001	32919	32.919	45688	45.688			Mgeo_4	2400000	2500000	0.29093
Mgeo_4	2800001	2900001	37798	37.798	22757	22.757			Mgeo_4	2500000	2600000	0.28781
Mgeo_4	2900001	3000001	21799	21.799	69994	69.994			Mgeo_4	2600000	2700000	0.29345
Mgeo_4	3000001	3100001	18851	18.851	53173	53.173			Mgeo_4	2700000	2800000	0.29198
Mgeo_4	3100001	3200001	28384	28.384	36601	36.601			Mgeo_4	2800000	2900000	0.2778
Mgeo_4	3200001	3300001	48070	48.07	14550	14.55			Mgeo_4	2900000	3000000	0.31025
Mgeo_4	3300001	3400001	22030	22.03	50811	50.811			Mgeo_4	3000000	3100000	0.29176
Mgeo_4	3400001	3500001	18059	18.059	62282	62.282			Mgeo_4	3100000	3200000	0.29544
Mgeo_4	3500001	3600001	27717	27.717	57079	57.079			Mgeo_4	3200000	3300000	0.29536
Mgeo_4	3600001	3700001	27844	27.844	49128	49.128			Mgeo_4	3300000	3400000	0.27889
Mgeo_4	3700001	3800001	40199	40.199	51621	51.621			Mgeo_4	3400000	3500000	0.30251
Mgeo_4	3800001	3900001	15289	15.289	70136	70.136			Mgeo_4	3500000	3600000	0.29563
Mgeo_4	3900001	4000001	21298	21.298	54121	54.121			Mgeo_4	3600000	3700000	0.27688
Mgeo_4	4000001	4100001	56489	56.489	17532	17.532			Mgeo_4	3700000	3800000	0.2712
Mgeo_4	4100001	4200001	84749	84.749	7739	7.739			Mgeo_4	3800000	3900000	0.31275
Mgeo_4	4200001	4300001	65347	65.347	24496	24.496			Mgeo_4	3900000	4000000	0.29392
Mgeo_4	4300001	4400001	23304	23.304	46845	46.845			Mgeo_4	4000000	4100000	0.29564
Mgeo_4	4400001	4500001	48319	48.319	36913	36.913			Mgeo_4	4100000	4200000	0.34231
Mgeo_4	4500001	4600001	25441	25.441	27803	27.803			Mgeo_4	4200000	4300000	0.31571
Mgeo_4	4600001	4700001	16245	16.245	34968	34.968			Mgeo_4	4300000	4400000	0.27866
Mgeo_4	4700001	4800001	14113	14.113	42207	42.207			Mgeo_4	4400000	4500000	0.28717
Mgeo_4	4800001	4900001	17164	17.164	40516	40.516			Mgeo_4	4500000	4600000	0.28737
Mgeo_4	4900001	5000001	16694	16.694	44863	44.863			Mgeo_4	4600000	4700000	0.30873
Mgeo_4	5000001	5100001	16660	16.66	58077	58.077			Mgeo_4	4700000	4800000	0.30293
Mgeo_4	5100001	5200001	10035	10.035	60556	60.556			Mgeo_4	4800000	4900000	0.29006
Mgeo_4	5200001	5300001	12449	12.449	47005	47.005			Mgeo_4	4900000	5000000	0.30444
Mgeo_4	5300001	5400001	16495	16.495	63940	63.94			Mgeo_4	5000000	5100000	0.31233
Mgeo_4	5400001	5500001	15920	15.92	43155	43.155			Mgeo_4	5100000	5200000	0.32115
Mgeo_4	5500001	5600001	10727	10.727	43265	43.265			Mgeo_4	5200000	5300000	0.32319
Mgeo_4	5600001	5700001	13094	13.094	51169	51.169			Mgeo_4	5300000	5400000	0.31649
Mgeo_4	5700001	5800001	21171	21.171	65426	65.426			Mgeo_4	5400000	5500000	0.337
Mgeo_4	5800001	5900001	12645	12.645	54639	54.639			Mgeo_4	5500000	5600000	0.32296
Mgeo_4	5900001	6000001	22529	22.529	23748	23.748			Mgeo_4	5600000	5700000	0.31273
Mgeo_4	6000001	6100001	9668	9.668	47176	47.176			Mgeo_4	5700000	5800000	0.31391
Mgeo_4	6100001	6200001	22402	22.402	24621	24.621			Mgeo_4	5800000	5900000	0.31326
Mgeo_4	6200001	6300001	26259	26.259	34593	34.593			Mgeo_4	5900000	6000000	0.2962
Mgeo_4	6300001	6400001	10896	10.896	43084	43.084			Mgeo_4	6000000	6100000	0.31417
Mgeo_4	6400001	6500001	12959	12.959	33371	33.371			Mgeo_4	6100000	6200000	0.2924
Mgeo_4	6500001	6600001	15796	15.796	30026	30.026			Mgeo_4	6200000	6300000	0.30369
Mgeo_4	6600001	6700001	22155	22.155	40667	40.667			Mgeo_4	6300000	6400000	0.30873
Mgeo_4	6700001	6800001	12798	12.798	50165	50.165			Mgeo_4	6400000	6500000	0.30858
Mgeo_4	6800001	6900001	19624	19.624	51552	51.552			Mgeo_4	6500000	6600000	0.30648
Mgeo_4	6900001	7000001	21613	21.613	38292	38.292			Mgeo_4	6600000	6700000	0.30223
Mgeo_4	7000001	7100001	18626	18.626	54390	54.39			Mgeo_4	6700000	6800000	0.31916
Mgeo_4	7100001	7200001	14418	14.418	49852	49.852			Mgeo_4	6800000	6900000	0.32202
Mgeo_4	7200001	7300001	11993	11.993	48370	48.37			Mgeo_4	6900000	7000000	0.30902
Mgeo_4	7300001	7400001	14879	14.879	46481	46.481			Mgeo_4	7000000	7100000	0.29887
Mgeo_4	7400001	7500001	10369	10.369	65293	65.293			Mgeo_4	7100000	7200000	0.31841
Mgeo_4	7500001	7600001	17743	17.743	46306	46.306			Mgeo_4	7200000	7300000	0.31756
Mgeo_4	7600001	7700001	14898	14.898	45478	45.478			Mgeo_4	7300000	7400000	0.31175
Mgeo_4	7700001	7800001	13188	13.188	26249	26.249			Mgeo_4	7400000	7500000	0.32974
Mgeo_4	7800001	7900001	15742	15.742	52855	52.855			Mgeo_4	7500000	7600000	0.31393
Mgeo_4	7900001	8000001	21120	21.12	34312	34.312			Mgeo_4	7600000	7700000	0.32552
Mgeo_4	8000001	8100001	10716	10.716	49166	49.166			Mgeo_4	7700000	7800000	0.30819
Mgeo_4	8100001	8200001	18086	18.086	38351	38.351			Mgeo_4	7800000	7900000	0.3158
Mgeo_4	8200001	8300001	14147	14.147	48028	48.028			Mgeo_4	7900000	8000000	0.30175
Mgeo_4	8300001	8400001	14611	14.611	50218	50.218			Mgeo_4	8000000	8100000	0.32442
Mgeo_4	8400001	8500001	22711	22.711	27226	27.226			Mgeo_4	8100000	8200000	0.32516
Mgeo_4	8500001	8600001	14593	14.593	54571	54.571			Mgeo_4	8200000	8300000	0.30301
Mgeo_4	8600001	8700001	8603	8.603	58714	58.714			Mgeo_4	8300000	8400000	0.30728
Mgeo_4	8700001	8800001	13282	13.282	31791	31.791			Mgeo_4	8400000	8500000	0.28668
Mgeo_4	8800001	8900001	14054	14.054	45041	45.041			Mgeo_4	8500000	8600000	0.30776
Mgeo_4	8900001	9000001	15868	15.868	38277	38.277			Mgeo_4	8600000	8700000	0.32541
Mgeo_4	9000001	9100001	16182	16.182	44359	44.359			Mgeo_4	8700000	8800000	0.30803
Mgeo_4	9100001	9200001	27448	27.448	36502	36.502			Mgeo_4	8800000	8900000	0.32419
Mgeo_4	9200001	9300001	26451	26.451	38997	38.997			Mgeo_4	8900000	9000000	0.3051
Mgeo_4	9300001	9400001	24984	24.984	61635	61.635			Mgeo_4	9000000	9100000	0.31566
Mgeo_4	9400001	9500001	13945	13.945	40066	40.066			Mgeo_4	9100000	9200000	0.30479
Mgeo_4	9500001	9600001	20897	20.897	26353	26.353			Mgeo_4	9200000	9300000	0.31566
Mgeo_4	9600001	9700001	20242	20.242	48270	48.27			Mgeo_4	9300000	9400000	0.31867
Mgeo_4	9700001	9800001	17278	17.278	44542	44.542			Mgeo_4	9400000	9500000	0.29329
Mgeo_4	9800001	9900001	21728	21.728	46576	46.576			Mgeo_4	9500000	9600000	0.29903
Mgeo_4	9900001	10000001	24448	24.448	34045	34.045			Mgeo_4	9600000	9700000	0.32493
Mgeo_4	10000001	10100001	23122	23.122	23178	23.178			Mgeo_4	9700000	9800000	0.30377
Mgeo_4	10100001	10200001	17225	17.225	45310	45.31			Mgeo_4	9800000	9900000	0.29191
Mgeo_4	10200001	10300001	13842	13.842	70583	70.583			Mgeo_4	9900000	10000000	0.29554
Mgeo_4	10300001	10400001	24678	24.678	39602	39.602			Mgeo_4	10000000	10100000	0.30516
Mgeo_4	10400001	10500001	18021	18.021	35133	35.133			Mgeo_4	10100000	10200000	0.30436
Mgeo_4	10500001	10600001	22208	22.208	40160	40.16			Mgeo_4	10200000	10300000	0.31869
Mgeo_4	10600001	10700001	34825	34.825	29011	29.011			Mgeo_4	10300000	10400000	0.30319
Mgeo_4	10700001	10800001	40096	40.096	31376	31.376			Mgeo_4	10400000	10500000	0.30368
Mgeo_4	10800001	10900001	59904	59.904	26437	26.437			Mgeo_4	10500000	10600000	0.30522
Mgeo_4	10900001	11000001	69658	69.658	9901	9.901			Mgeo_4	10600000	10700000	0.29776
Mgeo_4	11000001	11100001	34399	34.399	26914	26.914			Mgeo_4	10700000	10800000	0.335
Mgeo_4	11100001	11200001	17911	17.911	36585	36.585			Mgeo_4	10800000	10900000	0.30971
Mgeo_4	11200001	11300001	41076	41.076	28537	28.537			Mgeo_4	10900000	11000000	0.31978
Mgeo_4	11300001	11400001	78125	78.125	164	0.164			Mgeo_4	11000000	11100000	0.30628
Mgeo_4	11400001	11500001	43092	43.092	34016	34.016			Mgeo_4	11100000	11200000	0.26914
Mgeo_4	11500001	11600001	31990	31.99	22891	22.891			Mgeo_4	11200000	11300000	0.30672
Mgeo_4	11600001	11700001	48965	48.965	49911	49.911			Mgeo_4	11300000	11400000	0.33077
Mgeo_4	11700001	11800001	39329	39.329	44269	44.269			Mgeo_4	11400000	11500000	0.35162
Mgeo_4	11800001	11900001	39703	39.703	34007	34.007			Mgeo_4	11500000	11600000	0.37669
Mgeo_4	11900001	12000001	32451	32.451	28929	28.929			Mgeo_4	11600000	11700000	0.30534
Mgeo_4	12000001	12100001	42456	42.456	46909	46.909			Mgeo_4	11700000	11800000	0.29695
Mgeo_4	12100001	12200001	46043	46.043	34298	34.298			Mgeo_4	11800000	11900000	0.28045
Mgeo_4	12200001	12300001	37552	37.552	51933	51.933			Mgeo_4	11900000	12000000	0.28692
Mgeo_4	12300001	12400001	38442	38.442	43428	43.428			Mgeo_4	12000000	12100000	0.32484
Mgeo_4	12400001	12500001	37863	37.863	55701	55.701			Mgeo_4	12100000	12200000	0.29401
Mgeo_4	12500001	12600001	33372	33.372	29968	29.968			Mgeo_4	12200000	12300000	0.31297
Mgeo_4	12600001	12700001	70071	70.071	20273	20.273			Mgeo_4	12300000	12400000	0.28923
Mgeo_4	12700001	12800001	68860	68.86	10228	10.228			Mgeo_4	12400000	12500000	0.30018
Mgeo_4	12800001	12900001	59503	59.503	27456	27.456			Mgeo_4	12500000	12600000	0.27418
Mgeo_4	12900001	13000001	41471	41.471	29343	29.343			Mgeo_4	12600000	12700000	0.30269
Mgeo_4	13000001	13100001	77085	77.085	3205	3.205			Mgeo_4	12700000	12800000	0.29786
Mgeo_4	13100001	13200001	45666	45.666	32606	32.606			Mgeo_4	12800000	12900000	0.30123
Mgeo_4	13200001	13300001	93448	93.448	0	0			Mgeo_4	12900000	13000000	0.29941
Mgeo_4	13300001	13400001	78581	78.581	8441	8.441			Mgeo_4	13000000	13100000	0.31358
Mgeo_4	13400001	13500001	36749	36.749	26130	26.13			Mgeo_4	13100000	13200000	0.28376
Mgeo_4	13500001	13600001	69957	69.957	12366	12.366			Mgeo_4	13200000	13300000	0.2929
Mgeo_4	13600001	13700001	62406	62.406	18925	18.925			Mgeo_4	13300000	13400000	0.28945
Mgeo_4	13700001	13800001	70429	70.429	15763	15.763			Mgeo_4	13400000	13500000	0.2843
Mgeo_4	13800001	13900001	60827	60.827	16607	16.607			Mgeo_4	13500000	13600000	0.30791
Mgeo_4	13900001	14000001	59896	59.896	5206	5.206			Mgeo_4	13600000	13700000	0.27504
Mgeo_4	14000001	14100001	59506	59.506	3460	3.46			Mgeo_4	13700000	13800000	0.31495
Mgeo_4	14100001	14200001	58853	58.853	6183	6.183			Mgeo_4	13800000	13900000	0.29762
Mgeo_4	14200001	14300001	50060	50.06	28039	28.039			Mgeo_4	13900000	14000000	0.26966
Mgeo_4	14300001	14400001	69380	69.38	18887	18.887			Mgeo_4	14000000	14100000	0.29426
Mgeo_4	14400001	14500001	80344	80.344	3522	3.522			Mgeo_4	14100000	14200000	0.26414
Mgeo_4	14500001	14600001	85925	85.925	3157	3.157			Mgeo_4	14200000	14300000	0.29302
Mgeo_4	14600001	14700001	76829	76.829	20394	20.394			Mgeo_4	14300000	14400000	0.30384
Mgeo_4	14700001	14800001	70316	70.316	4469	4.469			Mgeo_4	14400000	14500000	0.33422
Mgeo_4	14800001	14900001	67695	67.695	19837	19.837			Mgeo_4	14500000	14600000	0.31371
Mgeo_4	14900001	15000001	76148	76.148	24637	24.637			Mgeo_4	14600000	14700000	0.31992
Mgeo_4	15000001	15100001	76028	76.028	26109	26.109			Mgeo_4	14700000	14800000	0.29424
Mgeo_4	15100001	15200001	58415	58.415	16535	16.535			Mgeo_4	14800000	14900000	0.32527
Mgeo_4	15200001	15300001	73216	73.216	23906	23.906			Mgeo_4	14900000	15000000	0.30547
Mgeo_4	15300001	15400001	79186	79.186	7154	7.154			Mgeo_4	15000000	15100000	0.30156
Mgeo_4	15400001	15500001	72516	72.516	22161	22.161			Mgeo_4	15100000	15200000	0.26843
Mgeo_4	15500001	15600001	86901	86.901	6130	6.13			Mgeo_4	15200000	15300000	0.31062
Mgeo_4	15600001	15700001	68075	68.075	11596	11.596			Mgeo_4	15300000	15400000	0.31536
Mgeo_4	15700001	15800001	85070	85.07	5749	5.749			Mgeo_4	15400000	15500000	0.281
Mgeo_4	15800001	15900001	93097	93.097	613	0.613			Mgeo_4	15500000	15600000	0.32062
Mgeo_4	15900001	16000001	89292	89.292	10060	10.06			Mgeo_4	15600000	15700000	0.30228
Mgeo_4	16000001	16100001	102859	102.859	155	0.155			Mgeo_4	15700000	15800000	0.32517
Mgeo_4	16100001	16200001	79340	79.34	1170	1.17			Mgeo_4	15800000	15900000	0.31896
Mgeo_4	16200001	16300001	82605	82.605	14411	14.411			Mgeo_4	15900000	16000000	0.35669
Mgeo_4	16300001	16400001	68480	68.48	15230	15.23			Mgeo_4	16000000	16100000	0.34371
Mgeo_4	16400001	16500001	72556	72.556	0	0			Mgeo_4	16100000	16200000	0.29809
Mgeo_4	16500001	16600001	72357	72.357	14564	14.564			Mgeo_4	16200000	16300000	0.32875
Mgeo_4	16600001	16700001	84656	84.656	1690	1.69			Mgeo_4	16300000	16400000	0.31123
Mgeo_4	16700001	16800001	90973	90.973	144	0.144			Mgeo_4	16400000	16500000	0.27662
Mgeo_4	16800001	16900001	83405	83.405	14895	14.895			Mgeo_4	16500000	16600000	0.31424
Mgeo_4	16900001	17000001	54856	54.856	18360	18.36			Mgeo_4	16600000	16700000	0.28612
Mgeo_4	17000001	17100001	91386	91.386	549	0.549			Mgeo_4	16700000	16800000	0.29397
Mgeo_4	17100001	17200001	80022	80.022	8870	8.87			Mgeo_4	16800000	16900000	0.30388
Mgeo_4	17200001	17300001	89127	89.127	1205	1.205			Mgeo_4	16900000	17000000	0.30358
Mgeo_4	17300001	17400001	71255	71.255	8656	8.656			Mgeo_4	17000000	17100000	0.34218
Mgeo_4	17400001	17500001	83962	83.962	10369	10.369			Mgeo_4	17100000	17200000	0.31132
Mgeo_4	17500001	17600001	83092	83.092	11498	11.498			Mgeo_4	17200000	17300000	0.32113
Mgeo_4	17600001	17700001	78974	78.974	3050	3.05			Mgeo_4	17300000	17400000	0.32224
Mgeo_4	17700001	17800001	73665	73.665	29314	29.314			Mgeo_4	17400000	17500000	0.3259
Mgeo_4	17800001	17900001	94545	94.545	3183	3.183			Mgeo_4	17500000	17600000	0.32083
Mgeo_4	17900001	18000001	98057	98.057	6201	6.201			Mgeo_4	17600000	17700000	0.30718
Mgeo_4	18000001	18100001	89601	89.601	8513	8.513			Mgeo_4	17700000	17800000	0.34058
Mgeo_4	18100001	18200001	73626	73.626	18621	18.621			Mgeo_4	17800000	17900000	0.36072
Mgeo_4	18200001	18300001	82221	82.221	7199	7.199			Mgeo_4	17900000	18000000	0.35681
Mgeo_4	18300001	18400001	85025	85.025	9314	9.314			Mgeo_4	18000000	18100000	0.35131
Mgeo_4	18400001	18500001	108737	108.737	0	0			Mgeo_4	18100000	18200000	0.34781
Mgeo_4	18500001	18600001	101779	101.779	3174	3.174			Mgeo_4	18200000	18300000	0.3386
Mgeo_4	18600001	18700001	80797	80.797	7421	7.421			Mgeo_4	18300000	18400000	0.34803
Mgeo_4	18700001	18800001	76658	76.658	4391	4.391			Mgeo_4	18400000	18500000	0.32356
Mgeo_4	18800001	18900001	77923	77.923	30694	30.694			Mgeo_4	18500000	18600000	0.36998
Mgeo_4	18900001	19000001	99868	99.868	0	0			Mgeo_4	18600000	18700000	0.35848
Mgeo_4	19000001	19100001	73937	73.937	14953	14.953			Mgeo_4	18700000	18800000	0.32672
Mgeo_4	19100001	19200001	93006	93.006	8803	8.803			Mgeo_4	18800000	18900000	0.33293
Mgeo_4	19200001	19300001	87107	87.107	10684	10.684			Mgeo_4	18900000	19000000	0.32709
Mgeo_4	19300001	19400001	97039	97.039	489	0.489			Mgeo_4	19000000	19100000	0.32527
Mgeo_4	19400001	19500001	97330	97.33	1391	1.391			Mgeo_4	19100000	19200000	0.34157
Mgeo_4	19500001	19600001	83275	83.275	5745	5.745			Mgeo_4	19200000	19300000	0.34368
Mgeo_4	19600001	19700001	93088	93.088	268	0.268			Mgeo_4	19300000	19400000	0.35036
Mgeo_4	19700001	19800001	95702	95.702	4143	4.143			Mgeo_4	19400000	19500000	0.34838
Mgeo_4	19800001	19900001	86063	86.063	2632	2.632			Mgeo_4	19500000	19600000	0.32318
Mgeo_4	19900001	20000001	79545	79.545	5382	5.382			Mgeo_4	19600000	19700000	0.34968
Mgeo_4	20000001	20100001	68081	68.081	19001	19.001			Mgeo_4	19700000	19800000	0.34346
Mgeo_4	20100001	20200001	85829	85.829	4477	4.477			Mgeo_4	19800000	19900000	0.33543
Mgeo_4	20200001	20300001	93123	93.123	3369	3.369			Mgeo_4	19900000	20000000	0.31846
Mgeo_4	20300001	20400001	91917	91.917	8240	8.24			Mgeo_4	20000000	20100000	0.29489
Mgeo_4	20400001	20500001	84486	84.486	6524	6.524			Mgeo_4	20100000	20200000	0.30421
Mgeo_4	20500001	20600001	78293	78.293	18622	18.622			Mgeo_4	20200000	20300000	0.33808
Mgeo_4	20600001	20700001	55169	55.169	36202	36.202			Mgeo_4	20300000	20400000	0.34348
Mgeo_4	20700001	20800001	81560	81.56	0	0			Mgeo_4	20400000	20500000	0.33463
Mgeo_4	20800001	20900001	85420	85.42	3386	3.386			Mgeo_4	20500000	20600000	0.30088
Mgeo_4	20900001	21000001	87195	87.195	4310	4.31			Mgeo_4	20600000	20700000	0.31028
Mgeo_4	21000001	21100001	72891	72.891	14963	14.963			Mgeo_4	20700000	20800000	0.3171
Mgeo_4	21100001	21200001	90928	90.928	4451	4.451			Mgeo_4	20800000	20900000	0.3267
Mgeo_4	21200001	21300001	63440	63.44	9582	9.582			Mgeo_4	20900000	21000000	0.32886
Mgeo_4	21300001	21400001	65199	65.199	21516	21.516			Mgeo_4	21000000	21100000	0.34859
Mgeo_4	21400001	21500001	78601	78.601	19536	19.536			Mgeo_4	21100000	21200000	0.34805
Mgeo_4	21500001	21600001	82658	82.658	9207	9.207			Mgeo_4	21200000	21300000	0.32343
Mgeo_4	21600001	21700001	78913	78.913	3362	3.362			Mgeo_4	21300000	21400000	0.30184
Mgeo_4	21700001	21800001	91828	91.828	2884	2.884			Mgeo_4	21400000	21500000	0.3318
Mgeo_4	21800001	21900001	80101	80.101	8396	8.396			Mgeo_4	21500000	21600000	0.30701
Mgeo_4	21900001	22000001	75439	75.439	4964	4.964			Mgeo_4	21600000	21700000	0.31342
Mgeo_4	22000001	22100001	86189	86.189	1399	1.399			Mgeo_4	21700000	21800000	0.3208
Mgeo_4	22100001	22200001	85090	85.09	365	0.365			Mgeo_4	21800000	21900000	0.31272
Mgeo_4	22200001	22300001	85680	85.68	1176	1.176			Mgeo_4	21900000	22000000	0.31233
Mgeo_4	22300001	22400001	98027	98.027	693	0.693			Mgeo_4	22000000	22100000	0.31603
Mgeo_4	22400001	22500001	93282	93.282	207	0.207			Mgeo_4	22100000	22200000	0.32217
Mgeo_4	22500001	22600001	59105	59.105	15839	15.839			Mgeo_4	22200000	22300000	0.32579
Mgeo_4	22600001	22700001	81605	81.605	5724	5.724			Mgeo_4	22300000	22400000	0.34452
Mgeo_4	22700001	22800001	62304	62.304	10639	10.639			Mgeo_4	22400000	22500000	0.32191
Mgeo_4	22800001	22900001	59048	59.048	18467	18.467			Mgeo_4	22500000	22600000	0.30112
Mgeo_4	22900001	23000001	85528	85.528	4197	4.197			Mgeo_4	22600000	22700000	0.33765
Mgeo_4	23000001	23100001	78921	78.921	7039	7.039			Mgeo_4	22700000	22800000	0.28855
Mgeo_4	23100001	23200001	72776	72.776	8341	8.341			Mgeo_4	22800000	22900000	0.3035
Mgeo_4	23200001	23300001	53651	53.651	25665	25.665			Mgeo_4	22900000	23000000	0.29231
Mgeo_4	23300001	23400001	81422	81.422	2188	2.188			Mgeo_4	23000000	23100000	0.31061
Mgeo_4	23400001	23500001	92313	92.313	3001	3.001			Mgeo_4	23100000	23200000	0.30645
Mgeo_4	23500001	23600001	73539	73.539	13079	13.079			Mgeo_4	23200000	23300000	0.28922
Mgeo_4	23600001	23700001	90103	90.103	11214	11.214			Mgeo_4	23300000	23400000	0.31325
Mgeo_4	23700001	23800001	67144	67.144	11659	11.659			Mgeo_4	23400000	23500000	0.31703
Mgeo_4	23800001	23900001	40374	40.374	26631	26.631			Mgeo_4	23500000	23600000	0.29113
Mgeo_4	23900001	24000001	51704	51.704	26348	26.348			Mgeo_4	23600000	23700000	0.33107
Mgeo_4	24000001	24100001	86123	86.123	17011	17.011			Mgeo_4	23700000	23800000	0.30984
Mgeo_4	24100001	24200001	53834	53.834	19014	19.014			Mgeo_4	23800000	23900000	0.29241
Mgeo_4	24200001	24300001	51964	51.964	19314	19.314			Mgeo_4	23900000	24000000	0.31181
Mgeo_4	24300001	24400001	48481	48.481	26869	26.869			Mgeo_4	24000000	24100000	0.34119
Mgeo_4	24400001	24500001	50882	50.882	17795	17.795			Mgeo_4	24100000	24200000	0.30518
Mgeo_4	24500001	24600001	91951	91.951	6590	6.59			Mgeo_4	24200000	24300000	0.29961
Mgeo_4	24600001	24700001	79839	79.839	11532	11.532			Mgeo_4	24300000	24400000	0.27625
Mgeo_4	24700001	24800001	66776	66.776	15625	15.625			Mgeo_4	24400000	24500000	0.28561
Mgeo_4	24800001	24900001	58769	58.769	10267	10.267			Mgeo_4	24500000	24600000	0.31104
Mgeo_4	24900001	25000001	41350	41.35	42334	42.334			Mgeo_4	24600000	24700000	0.30182
Mgeo_4	25000001	25100001	40902	40.902	34331	34.331			Mgeo_4	24700000	24800000	0.27949
Mgeo_4	25100001	25200001	62133	62.133	15181	15.181			Mgeo_4	24800000	24900000	0.27795
Mgeo_4	25200001	25300001	37421	37.421	31181	31.181			Mgeo_4	24900000	25000000	0.3007
Mgeo_4	25300001	25400001	54662	54.662	13025	13.025			Mgeo_4	25000000	25100000	0.27555
Mgeo_4	25400001	25500001	32586	32.586	35009	35.009			Mgeo_4	25100000	25200000	0.28438
Mgeo_4	25500001	25600001	38747	38.747	27665	27.665			Mgeo_4	25200000	25300000	0.32956
Mgeo_4	25600001	25700001	56647	56.647	18278	18.278			Mgeo_4	25300000	25400000	0.34872
Mgeo_4	25700001	25800001	63552	63.552	13101	13.101			Mgeo_4	25400000	25500000	0.29676
Mgeo_4	25800001	25900001	48197	48.197	18919	18.919			Mgeo_4	25500000	25600000	0.28654
Mgeo_4	25900001	26000001	42243	42.243	31501	31.501			Mgeo_4	25600000	25700000	0.31282
Mgeo_4	26000001	26100001	34286	34.286	26959	26.959			Mgeo_4	25700000	25800000	0.30068
Mgeo_4	26100001	26200001	43599	43.599	28589	28.589			Mgeo_4	25800000	25900000	0.28311
Mgeo_4	26200001	26300001	29499	29.499	28624	28.624			Mgeo_4	25900000	26000000	0.30036
Mgeo_4	26300001	26400001	19273	19.273	35680	35.68			Mgeo_4	26000000	26100000	0.28917
Mgeo_4	26400001	26500001	27884	27.884	26588	26.588			Mgeo_4	26100000	26200000	0.27746
Mgeo_4	26500001	26600001	44026	44.026	18704	18.704			Mgeo_4	26200000	26300000	0.29804
Mgeo_4	26600001	26700001	22850	22.85	39709	39.709			Mgeo_4	26300000	26400000	0.28562
Mgeo_4	26700001	26800001	26377	26.377	28928	28.928			Mgeo_4	26400000	26500000	0.27664
Mgeo_4	26800001	26900001	37760	37.76	18499	18.499			Mgeo_4	26500000	26600000	0.29044
Mgeo_4	26900001	27000001	24489	24.489	26724	26.724			Mgeo_4	26600000	26700000	0.29639
Mgeo_4	27000001	27100001	22326	22.326	37941	37.941			Mgeo_4	26700000	26800000	0.27472
Mgeo_4	27100001	27200001	23416	23.416	37472	37.472			Mgeo_4	26800000	26900000	0.28725
Mgeo_4	27200001	27300001	23942	23.942	38732	38.732			Mgeo_4	26900000	27000000	0.29287
Mgeo_4	27300001	27400001	30415	30.415	35713	35.713			Mgeo_4	27000000	27100000	0.28507
Mgeo_4	27400001	27500001	17144	17.144	50683	50.683			Mgeo_4	27100000	27200000	0.2968
Mgeo_4	27500001	27600001	22538	22.538	45011	45.011			Mgeo_4	27200000	27300000	0.28593
Mgeo_4	27600001	27700001	15862	15.862	33012	33.012			Mgeo_4	27300000	27400000	0.30448
Mgeo_4	27700001	27800001	53982	53.982	21986	21.986			Mgeo_4	27400000	27500000	0.30086
Mgeo_4	27800001	27900001	34992	34.992	42311	42.311			Mgeo_4	27500000	27600000	0.30333
Mgeo_4	27900001	28000001	14482	14.482	32623	32.623			Mgeo_4	27600000	27700000	0.2996
Mgeo_4	28000001	28100001	14436	14.436	55655	55.655			Mgeo_4	27700000	27800000	0.3128
Mgeo_4	28100001	28200001	20797	20.797	28834	28.834			Mgeo_4	27800000	27900000	0.29313
Mgeo_4	28200001	28300001	28825	28.825	31753	31.753			Mgeo_4	27900000	28000000	0.307
Mgeo_4	28300001	28400001	24213	24.213	25231	25.231			Mgeo_4	28000000	28100000	0.31597
Mgeo_4	28400001	28500001	29603	29.603	25167	25.167			Mgeo_4	28100000	28200000	0.27855
Mgeo_4	28500001	28600001	19492	19.492	59729	59.729			Mgeo_4	28200000	28300000	0.31495
Mgeo_4	28600001	28700001	22085	22.085	34466	34.466			Mgeo_4	28300000	28400000	0.28212
Mgeo_4	28700001	28800001	11860	11.86	45109	45.109			Mgeo_4	28400000	28500000	0.2775
Mgeo_4	28800001	28900001	13173	13.173	54797	54.797			Mgeo_4	28500000	28600000	0.30862
Mgeo_4	28900001	29000001	18694	18.694	32192	32.192			Mgeo_4	28600000	28700000	0.2766
Mgeo_4	29000001	29100001	23615	23.615	39544	39.544			Mgeo_4	28700000	28800000	0.30451
Mgeo_4	29100001	29200001	22755	22.755	55951	55.951			Mgeo_4	28800000	28900000	0.30866
Mgeo_4	29200001	29300001	11029	11.029	52843	52.843			Mgeo_4	28900000	29000000	0.29096
Mgeo_4	29300001	29400001	16712	16.712	47974	47.974			Mgeo_4	29000000	29100000	0.31419
Mgeo_4	29400001	29500001	18021	18.021	52813	52.813			Mgeo_4	29100000	29200000	0.32625
Mgeo_4	29500001	29600001	18718	18.718	40397	40.397			Mgeo_4	29200000	29300000	0.32121
Mgeo_4	29600001	29700001	22535	22.535	32106	32.106			Mgeo_4	29300000	29400000	0.31944
Mgeo_4	29700001	29800001	16180	16.18	66108	66.108			Mgeo_4	29400000	29500000	0.31671
Mgeo_4	29800001	29900001	11773	11.773	40365	40.365			Mgeo_4	29500000	29600000	0.29597
Mgeo_4	29900001	30000001	15455	15.455	52337	52.337			Mgeo_4	29600000	29700000	0.28478
Mgeo_4	30000001	30100001	13779	13.779	47889	47.889			Mgeo_4	29700000	29800000	0.31615
Mgeo_4	30100001	30200001	8566	8.566	46561	46.561			Mgeo_4	29800000	29900000	0.31191
Mgeo_4	30200001	30300001	7661	7.661	56841	56.841			Mgeo_4	29900000	30000000	0.30346
Mgeo_4	30300001	30400001	10487	10.487	41600	41.6			Mgeo_4	30000000	30100000	0.32076
Mgeo_4	30400001	30500001	11056	11.056	42890	42.89			Mgeo_4	30100000	30200000	0.3296
Mgeo_4	30500001	30600001	16604	16.604	47070	47.07			Mgeo_4	30200000	30300000	0.34743
Mgeo_4	30600001	30700001	36791	36.791	34048	34.048			Mgeo_4	30300000	30400000	0.32815
Mgeo_4	30700001	30800001	16477	16.477	60000	60			Mgeo_4	30400000	30500000	0.31311
Mgeo_4	30800001	30900001	12158	12.158	71904	71.904			Mgeo_4	30500000	30600000	0.32122
Mgeo_4	30900001	31000001	11396	11.396	56066	56.066			Mgeo_4	30600000	30700000	0.30055
Mgeo_4	31000001	31100001	14957	14.957	45381	45.381			Mgeo_4	30700000	30800000	0.32516
Mgeo_4	31100001	31200001	10573	10.573	68562	68.562			Mgeo_4	30800000	30900000	0.3185
Mgeo_4	31200001	31300001	10097	10.097	58858	58.858			Mgeo_4	30900000	31000000	0.33123
Mgeo_4	31300001	31400001	13553	13.553	55709	55.709			Mgeo_4	31000000	31100000	0.32928
Mgeo_4	31400001	31500001	13157	13.157	58519	58.519			Mgeo_4	31100000	31200000	0.3292
Mgeo_4	31500001	31600001	17055	17.055	63103	63.103			Mgeo_4	31200000	31300000	0.32838
Mgeo_4	31600001	31700001	10134	10.134	59107	59.107			Mgeo_4	31300000	31400000	0.33287
Mgeo_4	31700001	31800001	9989	9.989	65462	65.462			Mgeo_4	31400000	31500000	0.31441
Mgeo_4	31800001	31900001	14155	14.155	68990	68.99			Mgeo_4	31500000	31600000	0.31891
Mgeo_4	31900001	32000001	14945	14.945	75483	75.483			Mgeo_4	31600000	31700000	0.32435
Mgeo_4	32000001	32100001	19070	19.07	60539	60.539			Mgeo_4	31700000	31800000	0.33092
Mgeo_4	32100001	32200001	9129	9.129	43783	43.783			Mgeo_4	31800000	31900000	0.3114
Mgeo_4	32200001	32300001	28750	28.75	24808	24.808			Mgeo_4	31900000	32000000	0.32423
Mgeo_4	32300001	32400001	37836	37.836	33945	33.945			Mgeo_4	32000000	32100000	0.31777
Mgeo_4	32400001	32500001	21863	21.863	55363	55.363			Mgeo_4	32100000	32200000	0.32477
Mgeo_4	32500001	32600001	12608	12.608	80727	80.727			Mgeo_4	32200000	32300000	0.32902
Mgeo_4	32600001	32700001	10570	10.57	46759	46.759			Mgeo_4	32300000	32400000	0.32631
Mgeo_4	32700001	32800001	14796	14.796	50922	50.922			Mgeo_4	32400000	32500000	0.32629
Mgeo_4	32800001	32900001	13972	13.972	59527	59.527			Mgeo_4	32500000	32600000	0.32468
Mgeo_4	32900001	33000001	12061	12.061	61129	61.129			Mgeo_4	32600000	32700000	0.32686
Mgeo_4	33000001	33100001	18760	18.76	30687	30.687			Mgeo_4	32700000	32800000	0.32269
Mgeo_4	33100001	33200001	15949	15.949	45098	45.098			Mgeo_4	32800000	32900000	0.31174
Mgeo_4	33200001	33300001	8849	8.849	31142	31.142			Mgeo_4	32900000	33000000	0.3257
Mgeo_4	33300001	33400001	11617	11.617	72870	72.87			Mgeo_4	33000000	33100000	0.32809
Mgeo_4	33400001	33500001	11954	11.954	60786	60.786			Mgeo_4	33100000	33200000	0.35118
Mgeo_4	33500001	33600001	12413	12.413	51187	51.187			Mgeo_4	33200000	33300000	0.33855
Mgeo_4	33600001	33700001	14225	14.225	75133	75.133			Mgeo_4	33300000	33400000	0.32057
Mgeo_4	33700001	33800001	19873	19.873	62199	62.199			Mgeo_4	33400000	33500000	0.32558
Mgeo_4	33800001	33900001	9948	9.948	58444	58.444			Mgeo_4	33500000	33600000	0.30826
Mgeo_4	33900001	34000001	15807	15.807	55575	55.575			Mgeo_4	33600000	33700000	0.32607
Mgeo_4	34000001	34100001	11583	11.583	37258	37.258			Mgeo_4	33700000	33800000	0.33899
Mgeo_4	34100001	34200001	28695	28.695	38828	38.828			Mgeo_4	33800000	33900000	0.33638
Mgeo_5	1	100001	25694	25.694	69134	69.134			Mgeo_4	33900000	34000000	0.32749
Mgeo_5	100001	200001	17988	17.988	43490	43.49			Mgeo_4	34000000	34100000	0.32879
Mgeo_5	200001	300001	12299	12.299	48124	48.124			Mgeo_4	34100000	34200000	0.3323
Mgeo_5	300001	400001	16624	16.624	64525	64.525			Mgeo_4	34200000	34218497	0.365681
Mgeo_5	400001	500001	19718	19.718	53184	53.184			Mgeo_5	0	100000	0.3167
Mgeo_5	500001	600001	12898	12.898	53155	53.155			Mgeo_5	100000	200000	0.32802
Mgeo_5	600001	700001	22683	22.683	46615	46.615			Mgeo_5	200000	300000	0.31632
Mgeo_5	700001	800001	14211	14.211	63672	63.672			Mgeo_5	300000	400000	0.33415
Mgeo_5	800001	900001	16690	16.69	49560	49.56			Mgeo_5	400000	500000	0.3084
Mgeo_5	900001	1000001	18895	18.895	30447	30.447			Mgeo_5	500000	600000	0.2909
Mgeo_5	1000001	1100001	16150	16.15	42364	42.364			Mgeo_5	600000	700000	0.30199
Mgeo_5	1100001	1200001	22833	22.833	36510	36.51			Mgeo_5	700000	800000	0.29751
Mgeo_5	1200001	1300001	24192	24.192	55203	55.203			Mgeo_5	800000	900000	0.30686
Mgeo_5	1300001	1400001	19734	19.734	57727	57.727			Mgeo_5	900000	1000000	0.29753
Mgeo_5	1400001	1500001	16954	16.954	25975	25.975			Mgeo_5	1000000	1100000	0.30028
Mgeo_5	1500001	1600001	18232	18.232	20661	20.661			Mgeo_5	1100000	1200000	0.29234
Mgeo_5	1600001	1700001	35345	35.345	43827	43.827			Mgeo_5	1200000	1300000	0.30909
Mgeo_5	1700001	1800001	45761	45.761	25844	25.844			Mgeo_5	1300000	1400000	0.31055
Mgeo_5	1800001	1900001	7452	7.452	52377	52.377			Mgeo_5	1400000	1500000	0.28301
Mgeo_5	1900001	2000001	21731	21.731	54595	54.595			Mgeo_5	1500000	1600000	0.28663
Mgeo_5	2000001	2100001	12173	12.173	59459	59.459			Mgeo_5	1600000	1700000	0.34215
Mgeo_5	2100001	2200001	25278	25.278	57873	57.873			Mgeo_5	1700000	1800000	0.31165
Mgeo_5	2200001	2300001	26235	26.235	59282	59.282			Mgeo_5	1800000	1900000	0.31652
Mgeo_5	2300001	2400001	17232	17.232	52967	52.967			Mgeo_5	1900000	2000000	0.31608
Mgeo_5	2400001	2500001	28009	28.009	29880	29.88			Mgeo_5	2000000	2100000	0.31965
Mgeo_5	2500001	2600001	11371	11.371	55948	55.948			Mgeo_5	2100000	2200000	0.3077
Mgeo_5	2600001	2700001	17952	17.952	56447	56.447			Mgeo_5	2200000	2300000	0.32954
Mgeo_5	2700001	2800001	21619	21.619	47265	47.265			Mgeo_5	2300000	2400000	0.32917
Mgeo_5	2800001	2900001	21252	21.252	62950	62.95			Mgeo_5	2400000	2500000	0.29974
Mgeo_5	2900001	3000001	11455	11.455	32778	32.778			Mgeo_5	2500000	2600000	0.31574
Mgeo_5	3000001	3100001	13119	13.119	45119	45.119			Mgeo_5	2600000	2700000	0.30881
Mgeo_5	3100001	3200001	29770	29.77	31075	31.075			Mgeo_5	2700000	2800000	0.32172
Mgeo_5	3200001	3300001	20877	20.877	37941	37.941			Mgeo_5	2800000	2900000	0.32164
Mgeo_5	3300001	3400001	17151	17.151	57459	57.459			Mgeo_5	2900000	3000000	0.30469
Mgeo_5	3400001	3500001	11548	11.548	38383	38.383			Mgeo_5	3000000	3100000	0.31801
Mgeo_5	3500001	3600001	18516	18.516	56412	56.412			Mgeo_5	3100000	3200000	0.31127
Mgeo_5	3600001	3700001	23879	23.879	40865	40.865			Mgeo_5	3200000	3300000	0.29869
Mgeo_5	3700001	3800001	13636	13.636	45394	45.394			Mgeo_5	3300000	3400000	0.31306
Mgeo_5	3800001	3900001	22696	22.696	57752	57.752			Mgeo_5	3400000	3500000	0.31126
Mgeo_5	3900001	4000001	25679	25.679	47854	47.854			Mgeo_5	3500000	3600000	0.31422
Mgeo_5	4000001	4100001	13847	13.847	38083	38.083			Mgeo_5	3600000	3700000	0.30955
Mgeo_5	4100001	4200001	22109	22.109	41274	41.274			Mgeo_5	3700000	3800000	0.30738
Mgeo_5	4200001	4300001	28875	28.875	45465	45.465			Mgeo_5	3800000	3900000	0.31847
Mgeo_5	4300001	4400001	26507	26.507	52211	52.211			Mgeo_5	3900000	4000000	0.30575
Mgeo_5	4400001	4500001	22629	22.629	40788	40.788			Mgeo_5	4000000	4100000	0.31402
Mgeo_5	4500001	4600001	28235	28.235	51820	51.82			Mgeo_5	4100000	4200000	0.30696
Mgeo_5	4600001	4700001	21414	21.414	31279	31.279			Mgeo_5	4200000	4300000	0.28845
Mgeo_5	4700001	4800001	18339	18.339	26519	26.519			Mgeo_5	4300000	4400000	0.32894
Mgeo_5	4800001	4900001	25952	25.952	55743	55.743			Mgeo_5	4400000	4500000	0.28628
Mgeo_5	4900001	5000001	18322	18.322	22698	22.698			Mgeo_5	4500000	4600000	0.30506
Mgeo_5	5000001	5100001	28825	28.825	29786	29.786			Mgeo_5	4600000	4700000	0.29411
Mgeo_5	5100001	5200001	18292	18.292	54662	54.662			Mgeo_5	4700000	4800000	0.28208
Mgeo_5	5200001	5300001	21985	21.985	34714	34.714			Mgeo_5	4800000	4900000	0.31664
Mgeo_5	5300001	5400001	61273	61.273	28583	28.583			Mgeo_5	4900000	5000000	0.28605
Mgeo_5	5400001	5500001	27879	27.879	65015	65.015			Mgeo_5	5000000	5100000	0.30231
Mgeo_5	5500001	5600001	52003	52.003	38671	38.671			Mgeo_5	5100000	5200000	0.31039
Mgeo_5	5600001	5700001	22078	22.078	46019	46.019			Mgeo_5	5200000	5300000	0.29295
Mgeo_5	5700001	5800001	30484	30.484	49436	49.436			Mgeo_5	5300000	5400000	0.36048
Mgeo_5	5800001	5900001	24362	24.362	63399	63.399			Mgeo_5	5400000	5500000	0.32603
Mgeo_5	5900001	6000001	23618	23.618	25247	25.247			Mgeo_5	5500000	5600000	0.31814
Mgeo_5	6000001	6100001	28778	28.778	50926	50.926			Mgeo_5	5600000	5700000	0.30325
Mgeo_5	6100001	6200001	31629	31.629	22129	22.129			Mgeo_5	5700000	5800000	0.30287
Mgeo_5	6200001	6300001	26796	26.796	21248	21.248			Mgeo_5	5800000	5900000	0.31673
Mgeo_5	6300001	6400001	51229	51.229	25687	25.687			Mgeo_5	5900000	6000000	0.27281
Mgeo_5	6400001	6500001	34639	34.639	26950	26.95			Mgeo_5	6000000	6100000	0.30538
Mgeo_5	6500001	6600001	28066	28.066	37212	37.212			Mgeo_5	6100000	6200000	0.30771
Mgeo_5	6600001	6700001	26817	26.817	42723	42.723			Mgeo_5	6200000	6300000	0.27721
Mgeo_5	6700001	6800001	42527	42.527	13773	13.773			Mgeo_5	6300000	6400000	0.31005
Mgeo_5	6800001	6900001	28442	28.442	14531	14.531			Mgeo_5	6400000	6500000	0.30271
Mgeo_5	6900001	7000001	30748	30.748	24907	24.907			Mgeo_5	6500000	6600000	0.30617
Mgeo_5	7000001	7100001	37460	37.46	53548	53.548			Mgeo_5	6600000	6700000	0.29525
Mgeo_5	7100001	7200001	27086	27.086	44391	44.391			Mgeo_5	6700000	6800000	0.28943
Mgeo_5	7200001	7300001	51796	51.796	25538	25.538			Mgeo_5	6800000	6900000	0.29416
Mgeo_5	7300001	7400001	32778	32.778	39414	39.414			Mgeo_5	6900000	7000000	0.27585
Mgeo_5	7400001	7500001	38253	38.253	25542	25.542			Mgeo_5	7000000	7100000	0.31733
Mgeo_5	7500001	7600001	48488	48.488	30128	30.128			Mgeo_5	7100000	7200000	0.29503
Mgeo_5	7600001	7700001	46005	46.005	28740	28.74			Mgeo_5	7200000	7300000	0.3007
Mgeo_5	7700001	7800001	45650	45.65	23475	23.475			Mgeo_5	7300000	7400000	0.29319
Mgeo_5	7800001	7900001	42352	42.352	23019	23.019			Mgeo_5	7400000	7500000	0.2961
Mgeo_5	7900001	8000001	56181	56.181	34553	34.553			Mgeo_5	7500000	7600000	0.30556
Mgeo_5	8000001	8100001	40688	40.688	57052	57.052			Mgeo_5	7600000	7700000	0.29415
Mgeo_5	8100001	8200001	48496	48.496	21675	21.675			Mgeo_5	7700000	7800000	0.28479
Mgeo_5	8200001	8300001	42025	42.025	19359	19.359			Mgeo_5	7800000	7900000	0.29195
Mgeo_5	8300001	8400001	41156	41.156	33628	33.628			Mgeo_5	7900000	8000000	0.31609
Mgeo_5	8400001	8500001	70424	70.424	18453	18.453			Mgeo_5	8000000	8100000	0.32564
Mgeo_5	8500001	8600001	59967	59.967	33281	33.281			Mgeo_5	8100000	8200000	0.31846
Mgeo_5	8600001	8700001	49685	49.685	20191	20.191			Mgeo_5	8200000	8300000	0.26739
Mgeo_5	8700001	8800001	43249	43.249	34425	34.425			Mgeo_5	8300000	8400000	0.29243
Mgeo_5	8800001	8900001	64040	64.04	23758	23.758			Mgeo_5	8400000	8500000	0.28692
Mgeo_5	8900001	9000001	51555	51.555	2936	2.936			Mgeo_5	8500000	8600000	0.31717
Mgeo_5	9000001	9100001	44535	44.535	27986	27.986			Mgeo_5	8600000	8700000	0.28472
Mgeo_5	9100001	9200001	80613	80.613	18097	18.097			Mgeo_5	8700000	8800000	0.29814
Mgeo_5	9200001	9300001	62724	62.724	5138	5.138			Mgeo_5	8800000	8900000	0.29307
Mgeo_5	9300001	9400001	53313	53.313	13191	13.191			Mgeo_5	8900000	9000000	0.27454
Mgeo_5	9400001	9500001	66226	66.226	3535	3.535			Mgeo_5	9000000	9100000	0.2987
Mgeo_5	9500001	9600001	82287	82.287	3626	3.626			Mgeo_5	9100000	9200000	0.33854
Mgeo_5	9600001	9700001	65915	65.915	22559	22.559			Mgeo_5	9200000	9300000	0.26321
Mgeo_5	9700001	9800001	56480	56.48	13613	13.613			Mgeo_5	9300000	9400000	0.27497
Mgeo_5	9800001	9900001	71912	71.912	17622	17.622			Mgeo_5	9400000	9500000	0.29312
Mgeo_5	9900001	10000001	69130	69.13	16515	16.515			Mgeo_5	9500000	9600000	0.30373
Mgeo_5	10000001	10100001	61802	61.802	10772	10.772			Mgeo_5	9600000	9700000	0.30719
Mgeo_5	10100001	10200001	59819	59.819	24415	24.415			Mgeo_5	9700000	9800000	0.29636
Mgeo_5	10200001	10300001	69841	69.841	7673	7.673			Mgeo_5	9800000	9900000	0.30355
Mgeo_5	10300001	10400001	71556	71.556	18305	18.305			Mgeo_5	9900000	10000000	0.31862
Mgeo_5	10400001	10500001	90397	90.397	2323	2.323			Mgeo_5	10000000	10100000	0.27102
Mgeo_5	10500001	10600001	76713	76.713	33558	33.558			Mgeo_5	10100000	10200000	0.30843
Mgeo_5	10600001	10700001	66146	66.146	6905	6.905			Mgeo_5	10200000	10300000	0.29675
Mgeo_5	10700001	10800001	64039	64.039	8589	8.589			Mgeo_5	10300000	10400000	0.30888
Mgeo_5	10800001	10900001	70616	70.616	4613	4.613			Mgeo_5	10400000	10500000	0.30423
Mgeo_5	10900001	11000001	81204	81.204	908	0.908			Mgeo_5	10500000	10600000	0.31763
Mgeo_5	11000001	11100001	66883	66.883	14408	14.408			Mgeo_5	10600000	10700000	0.29107
Mgeo_5	11100001	11200001	75196	75.196	6828	6.828			Mgeo_5	10700000	10800000	0.29542
Mgeo_5	11200001	11300001	27144	27.144	1523	1.523			Mgeo_5	10800000	10900000	0.30602
Mgeo_5	11300001	11400001	83790	83.79	7001	7.001			Mgeo_5	10900000	11000000	0.31503
Mgeo_5	11400001	11500001	81396	81.396	2418	2.418			Mgeo_5	11000000	11100000	0.32803
Mgeo_5	11500001	11600001	82208	82.208	6167	6.167			Mgeo_5	11100000	11200000	0.31806
Mgeo_5	11600001	11700001	75258	75.258	6906	6.906			Mgeo_5	11200000	11300000	0.34152
Mgeo_5	11700001	11800001	80849	80.849	23288	23.288			Mgeo_5	11300000	11400000	0.36455
Mgeo_5	11800001	11900001	94560	94.56	1165	1.165			Mgeo_5	11400000	11500000	0.33354
Mgeo_5	11900001	12000001	68914	68.914	19668	19.668			Mgeo_5	11500000	11600000	0.31381
Mgeo_5	12000001	12100001	69197	69.197	10549	10.549			Mgeo_5	11600000	11700000	0.31935
Mgeo_5	12100001	12200001	82907	82.907	6863	6.863			Mgeo_5	11700000	11800000	0.30612
Mgeo_5	12200001	12300001	72118	72.118	9938	9.938			Mgeo_5	11800000	11900000	0.35417
Mgeo_5	12300001	12400001	77969	77.969	8219	8.219			Mgeo_5	11900000	12000000	0.30929
Mgeo_5	12400001	12500001	98518	98.518	0	0			Mgeo_5	12000000	12100000	0.30678
Mgeo_5	12500001	12600001	100940	100.94	3537	3.537			Mgeo_5	12100000	12200000	0.31594
Mgeo_5	12600001	12700001	70232	70.232	14854	14.854			Mgeo_5	12200000	12300000	0.34072
Mgeo_5	12700001	12800001	70574	70.574	15914	15.914			Mgeo_5	12300000	12400000	0.30112
Mgeo_5	12800001	12900001	89513	89.513	5404	5.404			Mgeo_5	12400000	12500000	0.34466
Mgeo_5	12900001	13000001	78026	78.026	10794	10.794			Mgeo_5	12500000	12600000	0.34831
Mgeo_5	13000001	13100001	77832	77.832	40305	40.305			Mgeo_5	12600000	12700000	0.30707
Mgeo_5	13100001	13200001	83884	83.884	36766	36.766			Mgeo_5	12700000	12800000	0.30714
Mgeo_5	13200001	13300001	86782	86.782	8565	8.565			Mgeo_5	12800000	12900000	0.3218
Mgeo_5	13300001	13400001	107581	107.581	0	0			Mgeo_5	12900000	13000000	0.30691
Mgeo_5	13400001	13500001	95001	95.001	67	0.067			Mgeo_5	13000000	13100000	0.34464
Mgeo_5	13500001	13600001	88698	88.698	2116	2.116			Mgeo_5	13100000	13200000	0.32934
Mgeo_5	13600001	13700001	81954	81.954	245	0.245			Mgeo_5	13200000	13300000	0.31426
Mgeo_5	13700001	13800001	102918	102.918	0	0			Mgeo_5	13300000	13400000	0.33881
Mgeo_5	13800001	13900001	103585	103.585	0	0			Mgeo_5	13400000	13500000	0.34751
Mgeo_5	13900001	14000001	92631	92.631	4400	4.4			Mgeo_5	13500000	13600000	0.32943
Mgeo_5	14000001	14100001	75142	75.142	16780	16.78			Mgeo_5	13600000	13700000	0.3486
Mgeo_5	14100001	14200001	100460	100.46	507	0.507			Mgeo_5	13700000	13800000	0.3669
Mgeo_5	14200001	14300001	101834	101.834	465	0.465			Mgeo_5	13800000	13900000	0.36395
Mgeo_5	14300001	14400001	100919	100.919	0	0			Mgeo_5	13900000	14000000	0.34372
Mgeo_5	14400001	14500001	80883	80.883	0	0			Mgeo_5	14000000	14100000	0.34675
Mgeo_5	14500001	14600001	79969	79.969	0	0			Mgeo_5	14100000	14200000	0.35641
Mgeo_5	14600001	14700001	106128	106.128	0	0			Mgeo_5	14200000	14300000	0.37898
Mgeo_5	14700001	14800001	108323	108.323	0	0			Mgeo_5	14300000	14400000	0.43743
Mgeo_5	14800001	14900001	101029	101.029	0	0			Mgeo_5	14400000	14500000	0.47506
Mgeo_5	14900001	15000001	83546	83.546	10866	10.866			Mgeo_5	14500000	14600000	0.44651
Mgeo_5	15000001	15100001	71706	71.706	11625	11.625			Mgeo_5	14600000	14700000	0.36402
Mgeo_5	15100001	15200001	81477	81.477	7864	7.864			Mgeo_5	14700000	14800000	0.36123
Mgeo_5	15200001	15300001	91466	91.466	5034	5.034			Mgeo_5	14800000	14900000	0.36564
Mgeo_5	15300001	15400001	99259	99.259	169	0.169			Mgeo_5	14900000	15000000	0.35492
Mgeo_5	15400001	15500001	90885	90.885	0	0			Mgeo_5	15000000	15100000	0.31577
Mgeo_5	15500001	15600001	79147	79.147	24076	24.076			Mgeo_5	15100000	15200000	0.3247
Mgeo_5	15600001	15700001	77924	77.924	12498	12.498			Mgeo_5	15200000	15300000	0.31309
Mgeo_5	15700001	15800001	65683	65.683	14102	14.102			Mgeo_5	15300000	15400000	0.3205
Mgeo_5	15800001	15900001	98749	98.749	2352	2.352			Mgeo_5	15400000	15500000	0.32195
Mgeo_5	15900001	16000001	95680	95.68	5175	5.175			Mgeo_5	15500000	15600000	0.30993
Mgeo_5	16000001	16100001	69529	69.529	17829	17.829			Mgeo_5	15600000	15700000	0.32181
Mgeo_5	16100001	16200001	57698	57.698	25150	25.15			Mgeo_5	15700000	15800000	0.32403
Mgeo_5	16200001	16300001	73843	73.843	3518	3.518			Mgeo_5	15800000	15900000	0.31871
Mgeo_5	16300001	16400001	66259	66.259	10269	10.269			Mgeo_5	15900000	16000000	0.32794
Mgeo_5	16400001	16500001	71737	71.737	9962	9.962			Mgeo_5	16000000	16100000	0.3035
Mgeo_5	16500001	16600001	89363	89.363	1616	1.616			Mgeo_5	16100000	16200000	0.31631
Mgeo_5	16600001	16700001	81778	81.778	5870	5.87			Mgeo_5	16200000	16300000	0.29187
Mgeo_5	16700001	16800001	83216	83.216	6140	6.14			Mgeo_5	16300000	16400000	0.31498
Mgeo_5	16800001	16900001	80418	80.418	8213	8.213			Mgeo_5	16400000	16500000	0.30593
Mgeo_5	16900001	17000001	78206	78.206	10564	10.564			Mgeo_5	16500000	16600000	0.30752
Mgeo_5	17000001	17100001	80372	80.372	10031	10.031			Mgeo_5	16600000	16700000	0.32875
Mgeo_5	17100001	17200001	77256	77.256	915	0.915			Mgeo_5	16700000	16800000	0.32526
Mgeo_5	17200001	17300001	65715	65.715	14339	14.339			Mgeo_5	16800000	16900000	0.31091
Mgeo_5	17300001	17400001	85476	85.476	7981	7.981			Mgeo_5	16900000	17000000	0.30968
Mgeo_5	17400001	17500001	92972	92.972	2443	2.443			Mgeo_5	17000000	17100000	0.31279
Mgeo_5	17500001	17600001	70933	70.933	27091	27.091			Mgeo_5	17100000	17200000	0.28351
Mgeo_5	17600001	17700001	83839	83.839	6883	6.883			Mgeo_5	17200000	17300000	0.31278
Mgeo_5	17700001	17800001	78614	78.614	4777	4.777			Mgeo_5	17300000	17400000	0.31596
Mgeo_5	17800001	17900001	86316	86.316	4850	4.85			Mgeo_5	17400000	17500000	0.31315
Mgeo_5	17900001	18000001	70160	70.16	7115	7.115			Mgeo_5	17500000	17600000	0.33468
Mgeo_5	18000001	18100001	86491	86.491	8233	8.233			Mgeo_5	17600000	17700000	0.30942
Mgeo_5	18100001	18200001	89286	89.286	17395	17.395			Mgeo_5	17700000	17800000	0.29547
Mgeo_5	18200001	18300001	85156	85.156	296	0.296			Mgeo_5	17800000	17900000	0.31821
Mgeo_5	18300001	18400001	84333	84.333	3628	3.628			Mgeo_5	17900000	18000000	0.30692
Mgeo_5	18400001	18500001	60358	60.358	43958	43.958			Mgeo_5	18000000	18100000	0.31997
Mgeo_5	18500001	18600001	58027	58.027	17646	17.646			Mgeo_5	18100000	18200000	0.32994
Mgeo_5	18600001	18700001	82912	82.912	436	0.436			Mgeo_5	18200000	18300000	0.29881
Mgeo_5	18700001	18800001	68369	68.369	14513	14.513			Mgeo_5	18300000	18400000	0.29544
Mgeo_5	18800001	18900001	91268	91.268	0	0			Mgeo_5	18400000	18500000	0.31505
Mgeo_5	18900001	19000001	84323	84.323	2170	2.17			Mgeo_5	18500000	18600000	0.31017
Mgeo_5	19000001	19100001	76364	76.364	3570	3.57			Mgeo_5	18600000	18700000	0.30766
Mgeo_5	19100001	19200001	71113	71.113	19276	19.276			Mgeo_5	18700000	18800000	0.31549
Mgeo_5	19200001	19300001	59923	59.923	14898	14.898			Mgeo_5	18800000	18900000	0.31266
Mgeo_5	19300001	19400001	43915	43.915	28908	28.908			Mgeo_5	18900000	19000000	0.29241
Mgeo_5	19400001	19500001	88842	88.842	404	0.404			Mgeo_5	19000000	19100000	0.28185
Mgeo_5	19500001	19600001	69081	69.081	17697	17.697			Mgeo_5	19100000	19200000	0.29793
Mgeo_5	19600001	19700001	79861	79.861	5867	5.867			Mgeo_5	19200000	19300000	0.27423
Mgeo_5	19700001	19800001	54470	54.47	8694	8.694			Mgeo_5	19300000	19400000	0.28929
Mgeo_5	19800001	19900001	63889	63.889	17169	17.169			Mgeo_5	19400000	19500000	0.29526
Mgeo_5	19900001	20000001	44660	44.66	24303	24.303			Mgeo_5	19500000	19600000	0.30533
Mgeo_5	20000001	20100001	59705	59.705	8205	8.205			Mgeo_5	19600000	19700000	0.29613
Mgeo_5	20100001	20200001	66147	66.147	21531	21.531			Mgeo_5	19700000	19800000	0.28947
Mgeo_5	20200001	20300001	60701	60.701	15471	15.471			Mgeo_5	19800000	19900000	0.28494
Mgeo_5	20300001	20400001	59961	59.961	9240	9.24			Mgeo_5	19900000	20000000	0.28961
Mgeo_5	20400001	20500001	41624	41.624	39594	39.594			Mgeo_5	20000000	20100000	0.29549
Mgeo_5	20500001	20600001	53261	53.261	26418	26.418			Mgeo_5	20100000	20200000	0.29345
Mgeo_5	20600001	20700001	50875	50.875	20785	20.785			Mgeo_5	20200000	20300000	0.28056
Mgeo_5	20700001	20800001	53763	53.763	27444	27.444			Mgeo_5	20300000	20400000	0.29476
Mgeo_5	20800001	20900001	57701	57.701	23643	23.643			Mgeo_5	20400000	20500000	0.31591
Mgeo_5	20900001	21000001	60244	60.244	24100	24.1			Mgeo_5	20500000	20600000	0.29508
Mgeo_5	21000001	21100001	44809	44.809	21465	21.465			Mgeo_5	20600000	20700000	0.28443
Mgeo_5	21100001	21200001	58331	58.331	18392	18.392			Mgeo_5	20700000	20800000	0.31158
Mgeo_5	21200001	21300001	70658	70.658	5728	5.728			Mgeo_5	20800000	20900000	0.31966
Mgeo_5	21300001	21400001	64993	64.993	3733	3.733			Mgeo_5	20900000	21000000	0.32274
Mgeo_5	21400001	21500001	51810	51.81	13751	13.751			Mgeo_5	21000000	21100000	0.30712
Mgeo_5	21500001	21600001	61632	61.632	6292	6.292			Mgeo_5	21100000	21200000	0.28562
Mgeo_5	21600001	21700001	74803	74.803	4993	4.993			Mgeo_5	21200000	21300000	0.26926
Mgeo_5	21700001	21800001	32022	32.022	43343	43.343			Mgeo_5	21300000	21400000	0.26732
Mgeo_5	21800001	21900001	36755	36.755	43158	43.158			Mgeo_5	21400000	21500000	0.29685
Mgeo_5	21900001	22000001	53899	53.899	12555	12.555			Mgeo_5	21500000	21600000	0.29635
Mgeo_5	22000001	22100001	65071	65.071	6919	6.919			Mgeo_5	21600000	21700000	0.32097
Mgeo_5	22100001	22200001	32189	32.189	68006	68.006			Mgeo_5	21700000	21800000	0.28332
Mgeo_5	22200001	22300001	49814	49.814	32168	32.168			Mgeo_5	21800000	21900000	0.30649
Mgeo_5	22300001	22400001	72745	72.745	8211	8.211			Mgeo_5	21900000	22000000	0.29102
Mgeo_5	22400001	22500001	25708	25.708	33730	33.73			Mgeo_5	22000000	22100000	0.31639
Mgeo_5	22500001	22600001	43765	43.765	20446	20.446			Mgeo_5	22100000	22200000	0.307
Mgeo_5	22600001	22700001	26420	26.42	26082	26.082			Mgeo_5	22200000	22300000	0.29495
Mgeo_5	22700001	22800001	43967	43.967	16269	16.269			Mgeo_5	22300000	22400000	0.30611
Mgeo_5	22800001	22900001	41365	41.365	49611	49.611			Mgeo_5	22400000	22500000	0.28069
Mgeo_5	22900001	23000001	23744	23.744	44328	44.328			Mgeo_5	22500000	22600000	0.28875
Mgeo_5	23000001	23100001	38970	38.97	34184	34.184			Mgeo_5	22600000	22700000	0.29408
Mgeo_5	23100001	23200001	30124	30.124	31400	31.4			Mgeo_5	22700000	22800000	0.29581
Mgeo_5	23200001	23300001	32831	32.831	32986	32.986			Mgeo_5	22800000	22900000	0.29527
Mgeo_5	23300001	23400001	21376	21.376	61129	61.129			Mgeo_5	22900000	23000000	0.28928
Mgeo_5	23400001	23500001	31181	31.181	44525	44.525			Mgeo_5	23000000	23100000	0.30278
Mgeo_5	23500001	23600001	18998	18.998	35269	35.269			Mgeo_5	23100000	23200000	0.27577
Mgeo_5	23600001	23700001	28231	28.231	34692	34.692			Mgeo_5	23200000	23300000	0.30197
Mgeo_5	23700001	23800001	26228	26.228	40027	40.027			Mgeo_5	23300000	23400000	0.30079
Mgeo_5	23800001	23900001	29389	29.389	50560	50.56			Mgeo_5	23400000	23500000	0.29346
Mgeo_5	23900001	24000001	26357	26.357	48177	48.177			Mgeo_5	23500000	23600000	0.29122
Mgeo_5	24000001	24100001	22000	22	64924	64.924			Mgeo_5	23600000	23700000	0.28056
Mgeo_5	24100001	24200001	17057	17.057	50823	50.823			Mgeo_5	23700000	23800000	0.28904
Mgeo_5	24200001	24300001	16943	16.943	42733	42.733			Mgeo_5	23800000	23900000	0.31956
Mgeo_5	24300001	24400001	14488	14.488	59175	59.175			Mgeo_5	23900000	24000000	0.30669
Mgeo_5	24400001	24500001	30959	30.959	25448	25.448			Mgeo_5	24000000	24100000	0.30692
Mgeo_5	24500001	24600001	21012	21.012	43846	43.846			Mgeo_5	24100000	24200000	0.30626
Mgeo_5	24600001	24700001	21729	21.729	46722	46.722			Mgeo_5	24200000	24300000	0.30801
Mgeo_5	24700001	24800001	18425	18.425	53509	53.509			Mgeo_5	24300000	24400000	0.31642
Mgeo_5	24800001	24900001	24066	24.066	63061	63.061			Mgeo_5	24400000	24500000	0.28889
Mgeo_5	24900001	25000001	20768	20.768	55952	55.952			Mgeo_5	24500000	24600000	0.31124
Mgeo_5	25000001	25100001	15973	15.973	62187	62.187			Mgeo_5	24600000	24700000	0.30174
Mgeo_5	25100001	25200001	15767	15.767	60260	60.26			Mgeo_5	24700000	24800000	0.29798
Mgeo_5	25200001	25300001	19535	19.535	42552	42.552			Mgeo_5	24800000	24900000	0.3116
Mgeo_5	25300001	25400001	12696	12.696	56657	56.657			Mgeo_5	24900000	25000000	0.30032
Mgeo_5	25400001	25500001	12913	12.913	59081	59.081			Mgeo_5	25000000	25100000	0.30112
Mgeo_5	25500001	25600001	13212	13.212	54613	54.613			Mgeo_5	25100000	25200000	0.31326
Mgeo_5	25600001	25700001	21638	21.638	40158	40.158			Mgeo_5	25200000	25300000	0.29037
Mgeo_5	25700001	25800001	19227	19.227	62783	62.783			Mgeo_5	25300000	25400000	0.31777
Mgeo_5	25800001	25900001	16623	16.623	71186	71.186			Mgeo_5	25400000	25500000	0.31704
Mgeo_5	25900001	26000001	17471	17.471	29607	29.607			Mgeo_5	25500000	25600000	0.32155
Mgeo_5	26000001	26100001	26579	26.579	36664	36.664			Mgeo_5	25600000	25700000	0.29318
Mgeo_5	26100001	26200001	13019	13.019	60395	60.395			Mgeo_5	25700000	25800000	0.3173
Mgeo_5	26200001	26300001	17281	17.281	64647	64.647			Mgeo_5	25800000	25900000	0.32774
Mgeo_5	26300001	26400001	18826	18.826	72241	72.241			Mgeo_5	25900000	26000000	0.31808
Mgeo_5	26400001	26500001	17775	17.775	61587	61.587			Mgeo_5	26000000	26100000	0.32052
Mgeo_5	26500001	26600001	12796	12.796	46279	46.279			Mgeo_5	26100000	26200000	0.31968
Mgeo_5	26600001	26700001	10374	10.374	37679	37.679			Mgeo_5	26200000	26300000	0.30707
Mgeo_5	26700001	26800001	16299	16.299	72301	72.301			Mgeo_5	26300000	26400000	0.31285
Mgeo_5	26800001	26900001	12823	12.823	55925	55.925			Mgeo_5	26400000	26500000	0.30614
Mgeo_5	26900001	27000001	12661	12.661	62072	62.072			Mgeo_5	26500000	26600000	0.30643
Mgeo_5	27000001	27100001	21009	21.009	47672	47.672			Mgeo_5	26600000	26700000	0.31477
Mgeo_5	27100001	27200001	18455	18.455	56680	56.68			Mgeo_5	26700000	26800000	0.31527
Mgeo_5	27200001	27300001	14612	14.612	36962	36.962			Mgeo_5	26800000	26900000	0.32435
Mgeo_5	27300001	27400001	19453	19.453	53496	53.496			Mgeo_5	26900000	27000000	0.3206
Mgeo_5	27400001	27500001	13307	13.307	65075	65.075			Mgeo_5	27000000	27100000	0.32362
Mgeo_5	27500001	27600001	10927	10.927	35920	35.92			Mgeo_5	27100000	27200000	0.32371
Mgeo_5	27600001	27700001	24188	24.188	63183	63.183			Mgeo_5	27200000	27300000	0.29477
Mgeo_5	27700001	27800001	18780	18.78	34485	34.485			Mgeo_5	27300000	27400000	0.3188
Mgeo_5	27800001	27900001	12815	12.815	53793	53.793			Mgeo_5	27400000	27500000	0.32473
Mgeo_5	27900001	28000001	20057	20.057	50615	50.615			Mgeo_5	27500000	27600000	0.30415
Mgeo_5	28000001	28100001	12359	12.359	44162	44.162			Mgeo_5	27600000	27700000	0.30856
Mgeo_5	28100001	28200001	14891	14.891	36199	36.199			Mgeo_5	27700000	27800000	0.31765
Mgeo_5	28200001	28300001	17262	17.262	49015	49.015			Mgeo_5	27800000	27900000	0.32421
Mgeo_5	28300001	28400001	15307	15.307	57035	57.035			Mgeo_5	27900000	28000000	0.32815
Mgeo_5	28400001	28500001	10436	10.436	47198	47.198			Mgeo_5	28000000	28100000	0.31785
Mgeo_5	28500001	28600001	11738	11.738	50100	50.1			Mgeo_5	28100000	28200000	0.30055
Mgeo_5	28600001	28700001	12064	12.064	52554	52.554			Mgeo_5	28200000	28300000	0.30469
Mgeo_5	28700001	28800001	13887	13.887	53505	53.505			Mgeo_5	28300000	28400000	0.32625
Mgeo_5	28800001	28900001	19508	19.508	62506	62.506			Mgeo_5	28400000	28500000	0.32483
Mgeo_5	28900001	29000001	14193	14.193	71199	71.199			Mgeo_5	28500000	28600000	0.33034
Mgeo_5	29000001	29100001	15093	15.093	47381	47.381			Mgeo_5	28600000	28700000	0.31555
Mgeo_5	29100001	29200001	7951	7.951	58238	58.238			Mgeo_5	28700000	28800000	0.31529
Mgeo_5	29200001	29300001	9834	9.834	33920	33.92			Mgeo_5	28800000	28900000	0.29982
Mgeo_5	29300001	29400001	13081	13.081	58135	58.135			Mgeo_5	28900000	29000000	0.31907
Mgeo_5	29400001	29500001	12423	12.423	53859	53.859			Mgeo_5	29000000	29100000	0.30867
Mgeo_5	29500001	29600001	13044	13.044	52234	52.234			Mgeo_5	29100000	29200000	0.32123
Mgeo_5	29600001	29700001	13388	13.388	36358	36.358			Mgeo_5	29200000	29300000	0.32062
Mgeo_5	29700001	29800001	12672	12.672	61027	61.027			Mgeo_5	29300000	29400000	0.30909
Mgeo_5	29800001	29900001	16825	16.825	52295	52.295			Mgeo_5	29400000	29500000	0.32948
Mgeo_5	29900001	30000001	11113	11.113	55075	55.075			Mgeo_5	29500000	29600000	0.31725
Mgeo_5	30000001	30100001	14176	14.176	44444	44.444			Mgeo_5	29600000	29700000	0.30816
Mgeo_5	30100001	30200001	10222	10.222	46158	46.158			Mgeo_5	29700000	29800000	0.32096
Mgeo_5	30200001	30300001	11147	11.147	70820	70.82			Mgeo_5	29800000	29900000	0.3034
Mgeo_5	30300001	30400001	20063	20.063	39525	39.525			Mgeo_5	29900000	30000000	0.31621
Mgeo_5	30400001	30500001	14406	14.406	37613	37.613			Mgeo_5	30000000	30100000	0.33323
Mgeo_5	30500001	30600001	10493	10.493	70705	70.705			Mgeo_5	30100000	30200000	0.32979
Mgeo_5	30600001	30700001	12933	12.933	53238	53.238			Mgeo_5	30200000	30300000	0.33105
Mgeo_5	30700001	30800001	7129	7.129	47483	47.483			Mgeo_5	30300000	30400000	0.3257
Mgeo_5	30800001	30900001	10773	10.773	54469	54.469			Mgeo_5	30400000	30500000	0.32303
Mgeo_6	1	100001	25870	25.87	31933	31.933			Mgeo_5	30500000	30600000	0.34038
Mgeo_6	100001	200001	10322	10.322	68143	68.143			Mgeo_5	30600000	30700000	0.32144
Mgeo_6	200001	300001	17994	17.994	42759	42.759			Mgeo_5	30700000	30800000	0.33716
Mgeo_6	300001	400001	14421	14.421	42022	42.022			Mgeo_5	30800000	30900000	0.34293
Mgeo_6	400001	500001	11622	11.622	32156	32.156			Mgeo_5	30900000	30953741	0.311717
Mgeo_6	500001	600001	13336	13.336	42946	42.946			Mgeo_6	0	100000	0.31039
Mgeo_6	600001	700001	10062	10.062	50331	50.331			Mgeo_6	100000	200000	0.33103
Mgeo_6	700001	800001	9983	9.983	40189	40.189			Mgeo_6	200000	300000	0.32417
Mgeo_6	800001	900001	16891	16.891	42965	42.965			Mgeo_6	300000	400000	0.31225
Mgeo_6	900001	1000001	10931	10.931	72535	72.535			Mgeo_6	400000	500000	0.29668
Mgeo_6	1000001	1100001	12424	12.424	49229	49.229			Mgeo_6	500000	600000	0.30566
Mgeo_6	1100001	1200001	16150	16.15	48843	48.843			Mgeo_6	600000	700000	0.31765
Mgeo_6	1200001	1300001	16831	16.831	68002	68.002			Mgeo_6	700000	800000	0.30445
Mgeo_6	1300001	1400001	10147	10.147	40064	40.064			Mgeo_6	800000	900000	0.31863
Mgeo_6	1400001	1500001	16682	16.682	43658	43.658			Mgeo_6	900000	1000000	0.33961
Mgeo_6	1500001	1600001	8985	8.985	53282	53.282			Mgeo_6	1000000	1100000	0.31644
Mgeo_6	1600001	1700001	12635	12.635	49034	49.034			Mgeo_6	1100000	1200000	0.31933
Mgeo_6	1700001	1800001	11895	11.895	57814	57.814			Mgeo_6	1200000	1300000	0.32614
Mgeo_6	1800001	1900001	18646	18.646	42128	42.128			Mgeo_6	1300000	1400000	0.32504
Mgeo_6	1900001	2000001	20790	20.79	49703	49.703			Mgeo_6	1400000	1500000	0.32017
Mgeo_6	2000001	2100001	15743	15.743	42277	42.277			Mgeo_6	1500000	1600000	0.3213
Mgeo_6	2100001	2200001	26305	26.305	44718	44.718			Mgeo_6	1600000	1700000	0.31932
Mgeo_6	2200001	2300001	19109	19.109	57666	57.666			Mgeo_6	1700000	1800000	0.3304
Mgeo_6	2300001	2400001	12216	12.216	58838	58.838			Mgeo_6	1800000	1900000	0.31939
Mgeo_6	2400001	2500001	19852	19.852	37388	37.388			Mgeo_6	1900000	2000000	0.33689
Mgeo_6	2500001	2600001	9294	9.294	50250	50.25			Mgeo_6	2000000	2100000	0.3181
Mgeo_6	2600001	2700001	19875	19.875	26367	26.367			Mgeo_6	2100000	2200000	0.32107
Mgeo_6	2700001	2800001	12065	12.065	25899	25.899			Mgeo_6	2200000	2300000	0.31397
Mgeo_6	2800001	2900001	14100	14.1	50513	50.513			Mgeo_6	2300000	2400000	0.3254
Mgeo_6	2900001	3000001	19477	19.477	15849	15.849			Mgeo_6	2400000	2500000	0.28692
Mgeo_6	3000001	3100001	14519	14.519	53305	53.305			Mgeo_6	2500000	2600000	0.31629
Mgeo_6	3100001	3200001	16627	16.627	27398	27.398			Mgeo_6	2600000	2700000	0.27568
Mgeo_6	3200001	3300001	8597	8.597	59231	59.231			Mgeo_6	2700000	2800000	0.2925
Mgeo_6	3300001	3400001	15678	15.678	50877	50.877			Mgeo_6	2800000	2900000	0.3
Mgeo_6	3400001	3500001	18749	18.749	58828	58.828			Mgeo_6	2900000	3000000	0.31114
Mgeo_6	3500001	3600001	10789	10.789	58832	58.832			Mgeo_6	3000000	3100000	0.30145
Mgeo_6	3600001	3700001	14631	14.631	48365	48.365			Mgeo_6	3100000	3200000	0.29858
Mgeo_6	3700001	3800001	17110	17.11	52243	52.243			Mgeo_6	3200000	3300000	0.31633
Mgeo_6	3800001	3900001	17269	17.269	61591	61.591			Mgeo_6	3300000	3400000	0.31364
Mgeo_6	3900001	4000001	16644	16.644	44694	44.694			Mgeo_6	3400000	3500000	0.30127
Mgeo_6	4000001	4100001	15828	15.828	50117	50.117			Mgeo_6	3500000	3600000	0.31829
Mgeo_6	4100001	4200001	13789	13.789	46177	46.177			Mgeo_6	3600000	3700000	0.30574
Mgeo_6	4200001	4300001	23764	23.764	38652	38.652			Mgeo_6	3700000	3800000	0.29692
Mgeo_6	4300001	4400001	19516	19.516	51485	51.485			Mgeo_6	3800000	3900000	0.32961
Mgeo_6	4400001	4500001	14604	14.604	49284	49.284			Mgeo_6	3900000	4000000	0.30889
Mgeo_6	4500001	4600001	13101	13.101	61070	61.07			Mgeo_6	4000000	4100000	0.3264
Mgeo_6	4600001	4700001	17239	17.239	54270	54.27			Mgeo_6	4100000	4200000	0.29862
Mgeo_6	4700001	4800001	14473	14.473	31447	31.447			Mgeo_6	4200000	4300000	0.29534
Mgeo_6	4800001	4900001	23728	23.728	73462	73.462			Mgeo_6	4300000	4400000	0.30069
Mgeo_6	4900001	5000001	14184	14.184	60834	60.834			Mgeo_6	4400000	4500000	0.32309
Mgeo_6	5000001	5100001	25938	25.938	42652	42.652			Mgeo_6	4500000	4600000	0.30986
Mgeo_6	5100001	5200001	14722	14.722	62374	62.374			Mgeo_6	4600000	4700000	0.31356
Mgeo_6	5200001	5300001	20627	20.627	56229	56.229			Mgeo_6	4700000	4800000	0.28481
Mgeo_6	5300001	5400001	10644	10.644	52534	52.534			Mgeo_6	4800000	4900000	0.32076
Mgeo_6	5400001	5500001	19913	19.913	50581	50.581			Mgeo_6	4900000	5000000	0.31819
Mgeo_6	5500001	5600001	16351	16.351	38137	38.137			Mgeo_6	5000000	5100000	0.31078
Mgeo_6	5600001	5700001	14676	14.676	36528	36.528			Mgeo_6	5100000	5200000	0.31991
Mgeo_6	5700001	5800001	45821	45.821	38592	38.592			Mgeo_6	5200000	5300000	0.31766
Mgeo_6	5800001	5900001	12523	12.523	42572	42.572			Mgeo_6	5300000	5400000	0.31988
Mgeo_6	5900001	6000001	17423	17.423	54413	54.413			Mgeo_6	5400000	5500000	0.31663
Mgeo_6	6000001	6100001	23954	23.954	38309	38.309			Mgeo_6	5500000	5600000	0.30672
Mgeo_6	6100001	6200001	16984	16.984	56236	56.236			Mgeo_6	5600000	5700000	0.28719
Mgeo_6	6200001	6300001	24643	24.643	42434	42.434			Mgeo_6	5700000	5800000	0.31461
Mgeo_6	6300001	6400001	20319	20.319	35200	35.2			Mgeo_6	5800000	5900000	0.30909
Mgeo_6	6400001	6500001	26425	26.425	45819	45.819			Mgeo_6	5900000	6000000	0.31421
Mgeo_6	6500001	6600001	20506	20.506	48833	48.833			Mgeo_6	6000000	6100000	0.31212
Mgeo_6	6600001	6700001	23396	23.396	30336	30.336			Mgeo_6	6100000	6200000	0.31334
Mgeo_6	6700001	6800001	22984	22.984	29152	29.152			Mgeo_6	6200000	6300000	0.30295
Mgeo_6	6800001	6900001	35840	35.84	40005	40.005			Mgeo_6	6300000	6400000	0.27248
Mgeo_6	6900001	7000001	31448	31.448	32822	32.822			Mgeo_6	6400000	6500000	0.3008
Mgeo_6	7000001	7100001	23427	23.427	17664	17.664			Mgeo_6	6500000	6600000	0.30686
Mgeo_6	7100001	7200001	26276	26.276	19601	19.601			Mgeo_6	6600000	6700000	0.3065
Mgeo_6	7200001	7300001	21915	21.915	32775	32.775			Mgeo_6	6700000	6800000	0.29271
Mgeo_6	7300001	7400001	33028	33.028	33257	33.257			Mgeo_6	6800000	6900000	0.31031
Mgeo_6	7400001	7500001	43597	43.597	12244	12.244			Mgeo_6	6900000	7000000	0.29913
Mgeo_6	7500001	7600001	27694	27.694	29504	29.504			Mgeo_6	7000000	7100000	0.28843
Mgeo_6	7600001	7700001	23002	23.002	31821	31.821			Mgeo_6	7100000	7200000	0.2842
Mgeo_6	7700001	7800001	31625	31.625	40548	40.548			Mgeo_6	7200000	7300000	0.28958
Mgeo_6	7800001	7900001	30862	30.862	32275	32.275			Mgeo_6	7300000	7400000	0.29387
Mgeo_6	7900001	8000001	59420	59.42	17418	17.418			Mgeo_6	7400000	7500000	0.29752
Mgeo_6	8000001	8100001	88048	88.048	0	0			Mgeo_6	7500000	7600000	0.30834
Mgeo_6	8100001	8200001	60874	60.874	18510	18.51			Mgeo_6	7600000	7700000	0.30283
Mgeo_6	8200001	8300001	23706	23.706	21811	21.811			Mgeo_6	7700000	7800000	0.29872
Mgeo_6	8300001	8400001	37872	37.872	33692	33.692			Mgeo_6	7800000	7900000	0.29128
Mgeo_6	8400001	8500001	26225	26.225	40610	40.61			Mgeo_6	7900000	8000000	0.31428
Mgeo_6	8500001	8600001	34298	34.298	47324	47.324			Mgeo_6	8000000	8100000	0.28818
Mgeo_6	8600001	8700001	29205	29.205	40135	40.135			Mgeo_6	8100000	8200000	0.28073
Mgeo_6	8700001	8800001	45381	45.381	34602	34.602			Mgeo_6	8200000	8300000	0.2744
Mgeo_6	8800001	8900001	49583	49.583	34270	34.27			Mgeo_6	8300000	8400000	0.29547
Mgeo_6	8900001	9000001	32635	32.635	52035	52.035			Mgeo_6	8400000	8500000	0.26974
Mgeo_6	9000001	9100001	38549	38.549	36321	36.321			Mgeo_6	8500000	8600000	0.31363
Mgeo_6	9100001	9200001	31522	31.522	25172	25.172			Mgeo_6	8600000	8700000	0.27677
Mgeo_6	9200001	9300001	25799	25.799	35319	35.319			Mgeo_6	8700000	8800000	0.30879
Mgeo_6	9300001	9400001	21147	21.147	48017	48.017			Mgeo_6	8800000	8900000	0.30622
Mgeo_6	9400001	9500001	30835	30.835	71059	71.059			Mgeo_6	8900000	9000000	0.29175
Mgeo_6	9500001	9600001	54449	54.449	28104	28.104			Mgeo_6	9000000	9100000	0.30347
Mgeo_6	9600001	9700001	36861	36.861	26264	26.264			Mgeo_6	9100000	9200000	0.29236
Mgeo_6	9700001	9800001	69092	69.092	6293	6.293			Mgeo_6	9200000	9300000	0.28686
Mgeo_6	9800001	9900001	90613	90.613	1990	1.99			Mgeo_6	9300000	9400000	0.30013
Mgeo_6	9900001	10000001	41631	41.631	41973	41.973			Mgeo_6	9400000	9500000	0.3065
Mgeo_6	10000001	10100001	34244	34.244	34779	34.779			Mgeo_6	9500000	9600000	0.28409
Mgeo_6	10100001	10200001	67773	67.773	13621	13.621			Mgeo_6	9600000	9700000	0.29241
Mgeo_6	10200001	10300001	37408	37.408	44892	44.892			Mgeo_6	9700000	9800000	0.2798
Mgeo_6	10300001	10400001	38073	38.073	32291	32.291			Mgeo_6	9800000	9900000	0.26447
Mgeo_6	10400001	10500001	50404	50.404	30041	30.041			Mgeo_6	9900000	10000000	0.30823
Mgeo_6	10500001	10600001	51191	51.191	20922	20.922			Mgeo_6	10000000	10100000	0.29445
Mgeo_6	10600001	10700001	64011	64.011	9692	9.692			Mgeo_6	10100000	10200000	0.31085
Mgeo_6	10700001	10800001	40528	40.528	17812	17.812			Mgeo_6	10200000	10300000	0.29708
Mgeo_6	10800001	10900001	50916	50.916	25087	25.087			Mgeo_6	10300000	10400000	0.28269
Mgeo_6	10900001	11000001	46128	46.128	58031	58.031			Mgeo_6	10400000	10500000	0.30081
Mgeo_6	11000001	11100001	61054	61.054	39456	39.456			Mgeo_6	10500000	10600000	0.2871
Mgeo_6	11100001	11200001	56896	56.896	18863	18.863			Mgeo_6	10600000	10700000	0.28367
Mgeo_6	11200001	11300001	59473	59.473	26186	26.186			Mgeo_6	10700000	10800000	0.27526
Mgeo_6	11300001	11400001	57081	57.081	12815	12.815			Mgeo_6	10800000	10900000	0.31146
Mgeo_6	11400001	11500001	62267	62.267	8305	8.305			Mgeo_6	10900000	11000000	0.2932
Mgeo_6	11500001	11600001	41052	41.052	24292	24.292			Mgeo_6	11000000	11100000	0.28977
Mgeo_6	11600001	11700001	49299	49.299	7909	7.909			Mgeo_6	11100000	11200000	0.2869
Mgeo_6	11700001	11800001	57076	57.076	26408	26.408			Mgeo_6	11200000	11300000	0.31191
Mgeo_6	11800001	11900001	55206	55.206	39504	39.504			Mgeo_6	11300000	11400000	0.27347
Mgeo_6	11900001	12000001	80241	80.241	3515	3.515			Mgeo_6	11400000	11500000	0.29668
Mgeo_6	12000001	12100001	79268	79.268	11261	11.261			Mgeo_6	11500000	11600000	0.27085
Mgeo_6	12100001	12200001	72378	72.378	11467	11.467			Mgeo_6	11600000	11700000	0.27783
Mgeo_6	12200001	12300001	67497	67.497	10164	10.164			Mgeo_6	11700000	11800000	0.29639
Mgeo_6	12300001	12400001	73709	73.709	4530	4.53			Mgeo_6	11800000	11900000	0.3041
Mgeo_6	12400001	12500001	106778	106.778	0	0			Mgeo_6	11900000	12000000	0.3175
Mgeo_6	12500001	12600001	90134	90.134	3128	3.128			Mgeo_6	12000000	12100000	0.33061
Mgeo_6	12600001	12700001	60563	60.563	15035	15.035			Mgeo_6	12100000	12200000	0.31
Mgeo_6	12700001	12800001	68591	68.591	16157	16.157			Mgeo_6	12200000	12300000	0.28792
Mgeo_6	12800001	12900001	69303	69.303	20865	20.865			Mgeo_6	12300000	12400000	0.30224
Mgeo_6	12900001	13000001	61943	61.943	21400	21.4			Mgeo_6	12400000	12500000	0.3568
Mgeo_6	13000001	13100001	65910	65.91	15254	15.254			Mgeo_6	12500000	12600000	0.33116
Mgeo_6	13100001	13200001	77459	77.459	6076	6.076			Mgeo_6	12600000	12700000	0.30673
Mgeo_6	13200001	13300001	61685	61.685	27694	27.694			Mgeo_6	12700000	12800000	0.29839
Mgeo_6	13300001	13400001	56403	56.403	23255	23.255			Mgeo_6	12800000	12900000	0.29184
Mgeo_6	13400001	13500001	48229	48.229	17518	17.518			Mgeo_6	12900000	13000000	0.29132
Mgeo_6	13500001	13600001	60672	60.672	25013	25.013			Mgeo_6	13000000	13100000	0.31352
Mgeo_6	13600001	13700001	80771	80.771	5793	5.793			Mgeo_6	13100000	13200000	0.28991
Mgeo_6	13700001	13800001	72568	72.568	33095	33.095			Mgeo_6	13200000	13300000	0.30266
Mgeo_6	13800001	13900001	66885	66.885	11780	11.78			Mgeo_6	13300000	13400000	0.29421
Mgeo_6	13900001	14000001	73948	73.948	6843	6.843			Mgeo_6	13400000	13500000	0.28608
Mgeo_6	14000001	14100001	79578	79.578	7508	7.508			Mgeo_6	13500000	13600000	0.32774
Mgeo_6	14100001	14200001	87306	87.306	11058	11.058			Mgeo_6	13600000	13700000	0.3081
Mgeo_6	14200001	14300001	95080	95.08	4342	4.342			Mgeo_6	13700000	13800000	0.29348
Mgeo_6	14300001	14400001	88704	88.704	16047	16.047			Mgeo_6	13800000	13900000	0.29077
Mgeo_6	14400001	14500001	77238	77.238	7878	7.878			Mgeo_6	13900000	14000000	0.2989
Mgeo_6	14500001	14600001	61083	61.083	33380	33.38			Mgeo_6	14000000	14100000	0.31197
Mgeo_6	14600001	14700001	75712	75.712	43118	43.118			Mgeo_6	14100000	14200000	0.30818
Mgeo_6	14700001	14800001	71163	71.163	29486	29.486			Mgeo_6	14200000	14300000	0.33209
Mgeo_6	14800001	14900001	97645	97.645	1272	1.272			Mgeo_6	14300000	14400000	0.30725
Mgeo_6	14900001	15000001	92100	92.1	0	0			Mgeo_6	14400000	14500000	0.29995
Mgeo_6	15000001	15100001	95484	95.484	0	0			Mgeo_6	14500000	14600000	0.31587
Mgeo_6	15100001	15200001	84002	84.002	4305	4.305			Mgeo_6	14600000	14700000	0.31708
Mgeo_6	15200001	15300001	74095	74.095	4781	4.781			Mgeo_6	14700000	14800000	0.34116
Mgeo_6	15300001	15400001	73963	73.963	7794	7.794			Mgeo_6	14800000	14900000	0.34877
Mgeo_6	15400001	15500001	81415	81.415	13321	13.321			Mgeo_6	14900000	15000000	0.29966
Mgeo_6	15500001	15600001	82954	82.954	8434	8.434			Mgeo_6	15000000	15100000	0.29744
Mgeo_6	15600001	15700001	78425	78.425	11392	11.392			Mgeo_6	15100000	15200000	0.3034
Mgeo_6	15700001	15800001	91655	91.655	1144	1.144			Mgeo_6	15200000	15300000	0.30334
Mgeo_6	15800001	15900001	94051	94.051	4023	4.023			Mgeo_6	15300000	15400000	0.31179
Mgeo_6	15900001	16000001	89420	89.42	384	0.384			Mgeo_6	15400000	15500000	0.32399
Mgeo_6	16000001	16100001	88539	88.539	3681	3.681			Mgeo_6	15500000	15600000	0.32456
Mgeo_6	16100001	16200001	90164	90.164	3538	3.538			Mgeo_6	15600000	15700000	0.33217
Mgeo_6	16200001	16300001	91965	91.965	0	0			Mgeo_6	15700000	15800000	0.30102
Mgeo_6	16300001	16400001	90294	90.294	966	0.966			Mgeo_6	15800000	15900000	0.33053
Mgeo_6	16400001	16500001	97801	97.801	2024	2.024			Mgeo_6	15900000	16000000	0.31869
Mgeo_6	16500001	16600001	83002	83.002	5978	5.978			Mgeo_6	16000000	16100000	0.31747
Mgeo_6	16600001	16700001	94585	94.585	777	0.777			Mgeo_6	16100000	16200000	0.30831
Mgeo_6	16700001	16800001	91433	91.433	1716	1.716			Mgeo_6	16200000	16300000	0.29693
Mgeo_6	16800001	16900001	97514	97.514	0	0			Mgeo_6	16300000	16400000	0.32597
Mgeo_6	16900001	17000001	73545	73.545	2433	2.433			Mgeo_6	16400000	16500000	0.33663
Mgeo_6	17000001	17100001	80894	80.894	0	0			Mgeo_6	16500000	16600000	0.28838
Mgeo_6	17100001	17200001	88265	88.265	942	0.942			Mgeo_6	16600000	16700000	0.34967
Mgeo_6	17200001	17300001	59405	59.405	6845	6.845			Mgeo_6	16700000	16800000	0.34
Mgeo_6	17300001	17400001	66675	66.675	4429	4.429			Mgeo_6	16800000	16900000	0.31275
Mgeo_6	17400001	17500001	105414	105.414	369	0.369			Mgeo_6	16900000	17000000	0.32715
Mgeo_6	17500001	17600001	78624	78.624	5720	5.72			Mgeo_6	17000000	17100000	0.3587
Mgeo_6	17600001	17700001	77529	77.529	4729	4.729			Mgeo_6	17100000	17200000	0.34648
Mgeo_6	17700001	17800001	68784	68.784	22084	22.084			Mgeo_6	17200000	17300000	0.32991
Mgeo_6	17800001	17900001	77396	77.396	15119	15.119			Mgeo_6	17300000	17400000	0.32539
Mgeo_6	17900001	18000001	78830	78.83	11600	11.6			Mgeo_6	17400000	17500000	0.34511
Mgeo_6	18000001	18100001	87981	87.981	0	0			Mgeo_6	17500000	17600000	0.35559
Mgeo_6	18100001	18200001	84470	84.47	415	0.415			Mgeo_6	17600000	17700000	0.35644
Mgeo_6	18200001	18300001	83084	83.084	968	0.968			Mgeo_6	17700000	17800000	0.30424
Mgeo_6	18300001	18400001	92918	92.918	2169	2.169			Mgeo_6	17800000	17900000	0.33303
Mgeo_6	18400001	18500001	94328	94.328	0	0			Mgeo_6	17900000	18000000	0.31536
Mgeo_6	18500001	18600001	74045	74.045	14374	14.374			Mgeo_6	18000000	18100000	0.32792
Mgeo_6	18600001	18700001	77111	77.111	8590	8.59			Mgeo_6	18100000	18200000	0.33613
Mgeo_6	18700001	18800001	95722	95.722	0	0			Mgeo_6	18200000	18300000	0.28664
Mgeo_6	18800001	18900001	90324	90.324	2346	2.346			Mgeo_6	18300000	18400000	0.33335
Mgeo_6	18900001	19000001	87188	87.188	4357	4.357			Mgeo_6	18400000	18500000	0.31806
Mgeo_6	19000001	19100001	82374	82.374	1010	1.01			Mgeo_6	18500000	18600000	0.32728
Mgeo_6	19100001	19200001	75472	75.472	8841	8.841			Mgeo_6	18600000	18700000	0.31957
Mgeo_6	19200001	19300001	88599	88.599	11094	11.094			Mgeo_6	18700000	18800000	0.33104
Mgeo_6	19300001	19400001	88859	88.859	6181	6.181			Mgeo_6	18800000	18900000	0.32882
Mgeo_6	19400001	19500001	74560	74.56	9203	9.203			Mgeo_6	18900000	19000000	0.3097
Mgeo_6	19500001	19600001	86680	86.68	4110	4.11			Mgeo_6	19000000	19100000	0.3167
Mgeo_6	19600001	19700001	78194	78.194	31877	31.877			Mgeo_6	19100000	19200000	0.29914
Mgeo_6	19700001	19800001	94566	94.566	0	0			Mgeo_6	19200000	19300000	0.3151
Mgeo_6	19800001	19900001	103456	103.456	462	0.462			Mgeo_6	19300000	19400000	0.33469
Mgeo_6	19900001	20000001	88688	88.688	2212	2.212			Mgeo_6	19400000	19500000	0.30293
Mgeo_6	20000001	20100001	94390	94.39	0	0			Mgeo_6	19500000	19600000	0.32279
Mgeo_6	20100001	20200001	91767	91.767	7928	7.928			Mgeo_6	19600000	19700000	0.32102
Mgeo_6	20200001	20300001	98042	98.042	0	0			Mgeo_6	19700000	19800000	0.30095
Mgeo_6	20300001	20400001	100460	100.46	0	0			Mgeo_6	19800000	19900000	0.35045
Mgeo_6	20400001	20500001	100441	100.441	1631	1.631			Mgeo_6	19900000	20000000	0.3148
Mgeo_6	20500001	20600001	85196	85.196	1147	1.147			Mgeo_6	20000000	20100000	0.31502
Mgeo_6	20600001	20700001	82721	82.721	4930	4.93			Mgeo_6	20100000	20200000	0.32582
Mgeo_6	20700001	20800001	73376	73.376	13259	13.259			Mgeo_6	20200000	20300000	0.30816
Mgeo_6	20800001	20900001	59277	59.277	33877	33.877			Mgeo_6	20300000	20400000	0.31494
Mgeo_6	20900001	21000001	59622	59.622	22774	22.774			Mgeo_6	20400000	20500000	0.30613
Mgeo_6	21000001	21100001	77225	77.225	16502	16.502			Mgeo_6	20500000	20600000	0.30995
Mgeo_6	21100001	21200001	67471	67.471	13464	13.464			Mgeo_6	20600000	20700000	0.29537
Mgeo_6	21200001	21300001	66630	66.63	9659	9.659			Mgeo_6	20700000	20800000	0.3351
Mgeo_6	21300001	21400001	56597	56.597	21858	21.858			Mgeo_6	20800000	20900000	0.30771
Mgeo_6	21400001	21500001	73428	73.428	11549	11.549			Mgeo_6	20900000	21000000	0.31248
Mgeo_6	21500001	21600001	65545	65.545	36039	36.039			Mgeo_6	21000000	21100000	0.31247
Mgeo_6	21600001	21700001	62864	62.864	22553	22.553			Mgeo_6	21100000	21200000	0.31597
Mgeo_6	21700001	21800001	73828	73.828	10737	10.737			Mgeo_6	21200000	21300000	0.29311
Mgeo_6	21800001	21900001	64105	64.105	13003	13.003			Mgeo_6	21300000	21400000	0.29863
Mgeo_6	21900001	22000001	84029	84.029	10601	10.601			Mgeo_6	21400000	21500000	0.30762
Mgeo_6	22000001	22100001	80742	80.742	16311	16.311			Mgeo_6	21500000	21600000	0.30988
Mgeo_6	22100001	22200001	67480	67.48	14765	14.765			Mgeo_6	21600000	21700000	0.30843
Mgeo_6	22200001	22300001	68904	68.904	9362	9.362			Mgeo_6	21700000	21800000	0.30371
Mgeo_6	22300001	22400001	75254	75.254	2908	2.908			Mgeo_6	21800000	21900000	0.29078
Mgeo_6	22400001	22500001	60646	60.646	17417	17.417			Mgeo_6	21900000	22000000	0.30935
Mgeo_6	22500001	22600001	73683	73.683	2884	2.884			Mgeo_6	22000000	22100000	0.32312
Mgeo_6	22600001	22700001	83673	83.673	16271	16.271			Mgeo_6	22100000	22200000	0.30224
Mgeo_6	22700001	22800001	71065	71.065	12632	12.632			Mgeo_6	22200000	22300000	0.30725
Mgeo_6	22800001	22900001	70408	70.408	18748	18.748			Mgeo_6	22300000	22400000	0.31626
Mgeo_6	22900001	23000001	73717	73.717	4839	4.839			Mgeo_6	22400000	22500000	0.29097
Mgeo_6	23000001	23100001	63875	63.875	23606	23.606			Mgeo_6	22500000	22600000	0.2872
Mgeo_6	23100001	23200001	65929	65.929	12419	12.419			Mgeo_6	22600000	22700000	0.30959
Mgeo_6	23200001	23300001	69773	69.773	6248	6.248			Mgeo_6	22700000	22800000	0.28159
Mgeo_6	23300001	23400001	70960	70.96	5166	5.166			Mgeo_6	22800000	22900000	0.31102
Mgeo_6	23400001	23500001	72296	72.296	2454	2.454			Mgeo_6	22900000	23000000	0.28593
Mgeo_6	23500001	23600001	78931	78.931	33126	33.126			Mgeo_6	23000000	23100000	0.31253
Mgeo_6	23600001	23700001	62152	62.152	17271	17.271			Mgeo_6	23100000	23200000	0.30645
Mgeo_6	23700001	23800001	51167	51.167	16480	16.48			Mgeo_6	23200000	23300000	0.28968
Mgeo_6	23800001	23900001	75475	75.475	23952	23.952			Mgeo_6	23300000	23400000	0.29924
Mgeo_6	23900001	24000001	54374	54.374	26501	26.501			Mgeo_6	23400000	23500000	0.27891
Mgeo_6	24000001	24100001	58411	58.411	31364	31.364			Mgeo_6	23500000	23600000	0.32843
Mgeo_6	24100001	24200001	58417	58.417	17902	17.902			Mgeo_6	23600000	23700000	0.32413
Mgeo_6	24200001	24300001	83118	83.118	205	0.205			Mgeo_6	23700000	23800000	0.26994
Mgeo_6	24300001	24400001	83587	83.587	2792	2.792			Mgeo_6	23800000	23900000	0.31368
Mgeo_6	24400001	24500001	83801	83.801	1304	1.304			Mgeo_6	23900000	24000000	0.28097
Mgeo_6	24500001	24600001	91207	91.207	0	0			Mgeo_6	24000000	24100000	0.29006
Mgeo_6	24600001	24700001	91189	91.189	1743	1.743			Mgeo_6	24100000	24200000	0.28524
Mgeo_6	24700001	24800001	90316	90.316	0	0			Mgeo_6	24200000	24300000	0.31456
Mgeo_6	24800001	24900001	91819	91.819	205	0.205			Mgeo_6	24300000	24400000	0.31726
Mgeo_6	24900001	25000001	89314	89.314	1206	1.206			Mgeo_6	24400000	24500000	0.29368
Mgeo_6	25000001	25100001	96822	96.822	0	0			Mgeo_6	24500000	24600000	0.31356
Mgeo_6	25100001	25200001	92339	92.339	262	0.262			Mgeo_6	24600000	24700000	0.30946
Mgeo_6	25200001	25300001	94930	94.93	0	0			Mgeo_6	24700000	24800000	0.32605
Mgeo_6	25300001	25400001	100688	100.688	71	0.071			Mgeo_6	24800000	24900000	0.32279
Mgeo_6	25400001	25500001	72375	72.375	18012	18.012			Mgeo_6	24900000	25000000	0.32146
Mgeo_6	25500001	25600001	60622	60.622	22800	22.8			Mgeo_6	25000000	25100000	0.31136
Mgeo_6	25600001	25700001	86252	86.252	3613	3.613			Mgeo_6	25100000	25200000	0.33542
Mgeo_6	25700001	25800001	65628	65.628	14546	14.546			Mgeo_6	25200000	25300000	0.32006
Mgeo_6	25800001	25900001	49553	49.553	20903	20.903			Mgeo_6	25300000	25400000	0.33371
Mgeo_6	25900001	26000001	58409	58.409	16482	16.482			Mgeo_6	25400000	25500000	0.32378
Mgeo_6	26000001	26100001	50218	50.218	41455	41.455			Mgeo_6	25500000	25600000	0.29804
Mgeo_6	26100001	26200001	53800	53.8	28394	28.394			Mgeo_6	25600000	25700000	0.2852
Mgeo_6	26200001	26300001	67049	67.049	7421	7.421			Mgeo_6	25700000	25800000	0.27878
Mgeo_6	26300001	26400001	77552	77.552	9180	9.18			Mgeo_6	25800000	25900000	0.29638
Mgeo_6	26400001	26500001	48902	48.902	20557	20.557			Mgeo_6	25900000	26000000	0.29159
Mgeo_6	26500001	26600001	57163	57.163	19405	19.405			Mgeo_6	26000000	26100000	0.29187
Mgeo_6	26600001	26700001	67672	67.672	7379	7.379			Mgeo_6	26100000	26200000	0.30715
Mgeo_6	26700001	26800001	44069	44.069	26401	26.401			Mgeo_6	26200000	26300000	0.2937
Mgeo_6	26800001	26900001	60043	60.043	18144	18.144			Mgeo_6	26300000	26400000	0.29582
Mgeo_6	26900001	27000001	60952	60.952	10674	10.674			Mgeo_6	26400000	26500000	0.28797
Mgeo_6	27000001	27100001	55265	55.265	27779	27.779			Mgeo_6	26500000	26600000	0.30278
Mgeo_6	27100001	27200001	38105	38.105	30619	30.619			Mgeo_6	26600000	26700000	0.30076
Mgeo_6	27200001	27300001	47804	47.804	32110	32.11			Mgeo_6	26700000	26800000	0.29082
Mgeo_6	27300001	27400001	40619	40.619	39274	39.274			Mgeo_6	26800000	26900000	0.29872
Mgeo_6	27400001	27500001	39586	39.586	23690	23.69			Mgeo_6	26900000	27000000	0.3035
Mgeo_6	27500001	27600001	46332	46.332	18594	18.594			Mgeo_6	27000000	27100000	0.28558
Mgeo_6	27600001	27700001	43475	43.475	15378	15.378			Mgeo_6	27100000	27200000	0.31108
Mgeo_6	27700001	27800001	80250	80.25	23283	23.283			Mgeo_6	27200000	27300000	0.3027
Mgeo_6	27800001	27900001	66137	66.137	19814	19.814			Mgeo_6	27300000	27400000	0.30246
Mgeo_6	27900001	28000001	38297	38.297	31066	31.066			Mgeo_6	27400000	27500000	0.28737
Mgeo_6	28000001	28100001	49488	49.488	7476	7.476			Mgeo_6	27500000	27600000	0.30347
Mgeo_6	28100001	28200001	22735	22.735	24804	24.804			Mgeo_6	27600000	27700000	0.29204
Mgeo_6	28200001	28300001	39744	39.744	31109	31.109			Mgeo_6	27700000	27800000	0.37313
Mgeo_6	28300001	28400001	42493	42.493	44159	44.159			Mgeo_6	27800000	27900000	0.32093
Mgeo_6	28400001	28500001	46187	46.187	12913	12.913			Mgeo_6	27900000	28000000	0.28552
Mgeo_6	28500001	28600001	23237	23.237	37589	37.589			Mgeo_6	28000000	28100000	0.27072
Mgeo_6	28600001	28700001	32870	32.87	33437	33.437			Mgeo_6	28100000	28200000	0.29521
Mgeo_6	28700001	28800001	32518	32.518	18050	18.05			Mgeo_6	28200000	28300000	0.29031
Mgeo_6	28800001	28900001	49281	49.281	32740	32.74			Mgeo_6	28300000	28400000	0.29859
Mgeo_6	28900001	29000001	52586	52.586	34989	34.989			Mgeo_6	28400000	28500000	0.27268
Mgeo_6	29000001	29100001	55180	55.18	21233	21.233			Mgeo_6	28500000	28600000	0.2962
Mgeo_6	29100001	29200001	33172	33.172	46660	46.66			Mgeo_6	28600000	28700000	0.30764
Mgeo_6	29200001	29300001	37335	37.335	44678	44.678			Mgeo_6	28700000	28800000	0.26329
Mgeo_6	29300001	29400001	31650	31.65	64803	64.803			Mgeo_6	28800000	28900000	0.29783
Mgeo_6	29400001	29500001	23980	23.98	32751	32.751			Mgeo_6	28900000	29000000	0.32313
Mgeo_6	29500001	29600001	63698	63.698	24802	24.802			Mgeo_6	29000000	29100000	0.28611
Mgeo_6	29600001	29700001	33936	33.936	20691	20.691			Mgeo_6	29100000	29200000	0.30345
Mgeo_6	29700001	29800001	13797	13.797	35018	35.018			Mgeo_6	29200000	29300000	0.29646
Mgeo_6	29800001	29900001	29613	29.613	31227	31.227			Mgeo_6	29300000	29400000	0.30737
Mgeo_6	29900001	30000001	22618	22.618	36908	36.908			Mgeo_6	29400000	29500000	0.31242
Mgeo_6	30000001	30100001	30427	30.427	38604	38.604			Mgeo_6	29500000	29600000	0.32354
Mgeo_6	30100001	30200001	33752	33.752	44693	44.693			Mgeo_6	29600000	29700000	0.29741
Mgeo_6	30200001	30300001	26294	26.294	38544	38.544			Mgeo_6	29700000	29800000	0.30237
Mgeo_6	30300001	30400001	12059	12.059	48509	48.509			Mgeo_6	29800000	29900000	0.29775
Mgeo_6	30400001	30500001	28581	28.581	41200	41.2			Mgeo_6	29900000	30000000	0.29526
Mgeo_6	30500001	30600001	31811	31.811	13016	13.016			Mgeo_6	30000000	30100000	0.29438
Mgeo_6	30600001	30700001	28212	28.212	35675	35.675			Mgeo_6	30100000	30200000	0.3125
Mgeo_6	30700001	30800001	26954	26.954	43003	43.003			Mgeo_6	30200000	30300000	0.29562
Mgeo_6	30800001	30900001	22048	22.048	52915	52.915			Mgeo_6	30300000	30400000	0.32381
Mgeo_6	30900001	31000001	20411	20.411	42375	42.375			Mgeo_6	30400000	30500000	0.289
Mgeo_6	31000001	31100001	28930	28.93	32798	32.798			Mgeo_6	30500000	30600000	0.27327
Mgeo_6	31100001	31200001	32639	32.639	34851	34.851			Mgeo_6	30600000	30700000	0.3088
Mgeo_6	31200001	31300001	18017	18.017	39143	39.143			Mgeo_6	30700000	30800000	0.31425
Mgeo_6	31300001	31400001	15176	15.176	30643	30.643			Mgeo_6	30800000	30900000	0.30908
Mgeo_6	31400001	31500001	16768	16.768	52815	52.815			Mgeo_6	30900000	31000000	0.29908
Mgeo_6	31500001	31600001	24522	24.522	36928	36.928			Mgeo_6	31000000	31100000	0.29463
Mgeo_6	31600001	31700001	22484	22.484	28006	28.006			Mgeo_6	31100000	31200000	0.30573
Mgeo_6	31700001	31800001	24070	24.07	21674	21.674			Mgeo_6	31200000	31300000	0.32828
Mgeo_6	31800001	31900001	14694	14.694	33518	33.518			Mgeo_6	31300000	31400000	0.31135
Mgeo_6	31900001	32000001	22681	22.681	46436	46.436			Mgeo_6	31400000	31500000	0.30556
Mgeo_6	32000001	32100001	16510	16.51	57444	57.444			Mgeo_6	31500000	31600000	0.29343
Mgeo_6	32100001	32200001	16568	16.568	58465	58.465			Mgeo_6	31600000	31700000	0.30887
Mgeo_6	32200001	32300001	13402	13.402	62852	62.852			Mgeo_6	31700000	31800000	0.28893
Mgeo_6	32300001	32400001	13659	13.659	58358	58.358			Mgeo_6	31800000	31900000	0.29445
Mgeo_6	32400001	32500001	26610	26.61	48267	48.267			Mgeo_6	31900000	32000000	0.2939
Mgeo_6	32500001	32600001	31024	31.024	53000	53			Mgeo_6	32000000	32100000	0.31981
Mgeo_6	32600001	32700001	7894	7.894	50756	50.756			Mgeo_6	32100000	32200000	0.32814
Mgeo_6	32700001	32800001	9713	9.713	52092	52.092			Mgeo_6	32200000	32300000	0.32994
Mgeo_6	32800001	32900001	12529	12.529	53157	53.157			Mgeo_6	32300000	32400000	0.34338
Mgeo_6	32900001	33000001	13018	13.018	54696	54.696			Mgeo_6	32400000	32500000	0.34251
Mgeo_6	33000001	33100001	9208	9.208	58798	58.798			Mgeo_6	32500000	32600000	0.33893
Mgeo_6	33100001	33200001	16123	16.123	39259	39.259			Mgeo_6	32600000	32700000	0.33237
Mgeo_6	33200001	33300001	25184	25.184	62147	62.147			Mgeo_6	32700000	32800000	0.31529
Mgeo_6	33300001	33400001	16875	16.875	57913	57.913			Mgeo_6	32800000	32900000	0.30951
Mgeo_6	33400001	33500001	17960	17.96	25887	25.887			Mgeo_6	32900000	33000000	0.30452
Mgeo_6	33500001	33600001	15908	15.908	47584	47.584			Mgeo_6	33000000	33100000	0.3363
Mgeo_6	33600001	33700001	12070	12.07	40353	40.353			Mgeo_6	33100000	33200000	0.30879
Mgeo_6	33700001	33800001	10562	10.562	53102	53.102			Mgeo_6	33200000	33300000	0.31383
Mgeo_6	33800001	33900001	14377	14.377	46808	46.808			Mgeo_6	33300000	33400000	0.32844
Mgeo_6	33900001	34000001	14399	14.399	55739	55.739			Mgeo_6	33400000	33500000	0.3083
Mgeo_6	34000001	34100001	22906	22.906	46847	46.847			Mgeo_6	33500000	33600000	0.32003
Mgeo_6	34100001	34200001	17149	17.149	45834	45.834			Mgeo_6	33600000	33700000	0.31161
Mgeo_6	34200001	34300001	15172	15.172	50511	50.511			Mgeo_6	33700000	33800000	0.32159
Mgeo_6	34300001	34400001	12507	12.507	39505	39.505			Mgeo_6	33800000	33900000	0.32674
Mgeo_6	34400001	34500001	17297	17.297	48533	48.533			Mgeo_6	33900000	34000000	0.32629
Mgeo_6	34500001	34600001	10021	10.021	54400	54.4			Mgeo_6	34000000	34100000	0.31015
Mgeo_6	34600001	34700001	13154	13.154	39483	39.483			Mgeo_6	34100000	34200000	0.31056
Mgeo_6	34700001	34800001	25175	25.175	25890	25.89			Mgeo_6	34200000	34300000	0.30735
Mgeo_6	34800001	34900001	17864	17.864	45266	45.266			Mgeo_6	34300000	34400000	0.30766
Mgeo_6	34900001	35000001	10171	10.171	44884	44.884			Mgeo_6	34400000	34500000	0.30864
Mgeo_6	35000001	35100001	20438	20.438	19637	19.637			Mgeo_6	34500000	34600000	0.31633
Mgeo_6	35100001	35200001	12147	12.147	41929	41.929			Mgeo_6	34600000	34700000	0.31158
Mgeo_6	35200001	35300001	17394	17.394	40696	40.696			Mgeo_6	34700000	34800000	0.30167
Mgeo_6	35300001	35400001	15516	15.516	48102	48.102			Mgeo_6	34800000	34900000	0.30185
Mgeo_6	35400001	35500001	17202	17.202	57585	57.585			Mgeo_6	34900000	35000000	0.30519
Mgeo_6	35500001	35600001	12608	12.608	61734	61.734			Mgeo_6	35000000	35100000	0.30366
Mgeo_6	35600001	35700001	15323	15.323	39344	39.344			Mgeo_6	35100000	35200000	0.32162
Mgeo_6	35700001	35800001	11080	11.08	70529	70.529			Mgeo_6	35200000	35300000	0.30395
Mgeo_6	35800001	35900001	13407	13.407	32978	32.978			Mgeo_6	35300000	35400000	0.31582
Mgeo_6	35900001	36000001	14499	14.499	60400	60.4			Mgeo_6	35400000	35500000	0.3216
Mgeo_6	36000001	36100001	11444	11.444	39829	39.829			Mgeo_6	35500000	35600000	0.31777
Mgeo_6	36100001	36200001	16556	16.556	58215	58.215			Mgeo_6	35600000	35700000	0.32336
Mgeo_6	36200001	36300001	17147	17.147	45748	45.748			Mgeo_6	35700000	35800000	0.32998
Mgeo_6	36300001	36400001	6554	6.554	46748	46.748			Mgeo_6	35800000	35900000	0.31585
Mgeo_6	36400001	36500001	15983	15.983	53136	53.136			Mgeo_6	35900000	36000000	0.32989
Mgeo_6	36500001	36600001	9449	9.449	55597	55.597			Mgeo_6	36000000	36100000	0.31577
Mgeo_6	36600001	36700001	9781	9.781	54456	54.456			Mgeo_6	36100000	36200000	0.31913
Mgeo_6	36700001	36800001	8405	8.405	46471	46.471			Mgeo_6	36200000	36300000	0.30398
Mgeo_6	36800001	36900001	10596	10.596	55594	55.594			Mgeo_6	36300000	36400000	0.3364
Mgeo_6	36900001	37000001	8435	8.435	63059	63.059			Mgeo_6	36400000	36500000	0.32724
Mgeo_6	37000001	37100001	15046	15.046	47620	47.62			Mgeo_6	36500000	36600000	0.31837
Mgeo_6	37100001	37200001	17159	17.159	48962	48.962			Mgeo_6	36600000	36700000	0.3284
Mgeo_6	37200001	37300001	10144	10.144	38753	38.753			Mgeo_6	36700000	36800000	0.33433
Mgeo_6	37300001	37400001	18235	18.235	35090	35.09			Mgeo_6	36800000	36900000	0.31259
Mgeo_6	37400001	37500001	14644	14.644	37442	37.442			Mgeo_6	36900000	37000000	0.32827
Mgeo_6	37500001	37600001	13483	13.483	55522	55.522			Mgeo_6	37000000	37100000	0.31882
Mgeo_6	37600001	37700001	9317	9.317	59750	59.75			Mgeo_6	37100000	37200000	0.31307
Mgeo_6	37700001	37800001	10896	10.896	44492	44.492			Mgeo_6	37200000	37300000	0.31177
Mgeo_6	37800001	37900001	25618	25.618	46705	46.705			Mgeo_6	37300000	37400000	0.32241
Mgeo_6	37900001	38000001	10351	10.351	39845	39.845			Mgeo_6	37400000	37500000	0.30644
Mgeo_6	38000001	38100001	15360	15.36	44918	44.918			Mgeo_6	37500000	37600000	0.30424
Mgeo_6	38100001	38200001	9459	9.459	59615	59.615			Mgeo_6	37600000	37700000	0.32461
Mgeo_6	38200001	38300001	18696	18.696	47306	47.306			Mgeo_6	37700000	37800000	0.30864
Mgeo_6	38300001	38400001	13249	13.249	37925	37.925			Mgeo_6	37800000	37900000	0.32492
Mgeo_6	38400001	38500001	17926	17.926	44759	44.759			Mgeo_6	37900000	38000000	0.31832
Mgeo_6	38500001	38600001	16292	16.292	43755	43.755			Mgeo_6	38000000	38100000	0.31242
Mgeo_6	38600001	38700001	10421	10.421	40811	40.811			Mgeo_6	38100000	38200000	0.33867
Mgeo_6	38700001	38800001	7905	7.905	50026	50.026			Mgeo_6	38200000	38300000	0.31269
Mgeo_6	38800001	38900001	14304	14.304	51989	51.989			Mgeo_6	38300000	38400000	0.31938
Mgeo_6	38900001	39000001	19811	19.811	55504	55.504			Mgeo_6	38400000	38500000	0.33244
Mgeo_6	39000001	39100001	11414	11.414	41222	41.222			Mgeo_6	38500000	38600000	0.32252
Mgeo_6	39100001	39200001	10909	10.909	43103	43.103			Mgeo_6	38600000	38700000	0.30929
Mgeo_6	39200001	39300001	17348	17.348	54658	54.658			Mgeo_6	38700000	38800000	0.32595
Mgeo_6	39300001	39400001	18470	18.47	29288	29.288			Mgeo_6	38800000	38900000	0.32371
Mgeo_6	39400001	39500001	37313	37.313	25627	25.627			Mgeo_6	38900000	39000000	0.32591
Mgeo_7	1	100001	16753	16.753	46565	46.565			Mgeo_6	39000000	39100000	0.32258
Mgeo_7	100001	200001	11938	11.938	47665	47.665			Mgeo_6	39100000	39200000	0.31318
Mgeo_7	200001	300001	16357	16.357	37628	37.628			Mgeo_6	39200000	39300000	0.32001
Mgeo_7	300001	400001	12998	12.998	22168	22.168			Mgeo_6	39300000	39400000	0.32515
Mgeo_7	400001	500001	17741	17.741	32550	32.55			Mgeo_6	39400000	39500000	0.30513
Mgeo_7	500001	600001	20371	20.371	39232	39.232			Mgeo_6	39500000	39513689	0.343268
Mgeo_7	600001	700001	15844	15.844	36402	36.402			Mgeo_7	0	100000	0.31125
Mgeo_7	700001	800001	32171	32.171	31995	31.995			Mgeo_7	100000	200000	0.3135
Mgeo_7	800001	900001	11236	11.236	54332	54.332			Mgeo_7	200000	300000	0.28885
Mgeo_7	900001	1000001	18473	18.473	45680	45.68			Mgeo_7	300000	400000	0.30082
Mgeo_7	1000001	1100001	15755	15.755	42138	42.138			Mgeo_7	400000	500000	0.30613
Mgeo_7	1100001	1200001	11568	11.568	47501	47.501			Mgeo_7	500000	600000	0.30178
Mgeo_7	1200001	1300001	10829	10.829	38178	38.178			Mgeo_7	600000	700000	0.30795
Mgeo_7	1300001	1400001	16034	16.034	36079	36.079			Mgeo_7	700000	800000	0.32504
Mgeo_7	1400001	1500001	15145	15.145	45064	45.064			Mgeo_7	800000	900000	0.31462
Mgeo_7	1500001	1600001	19538	19.538	29145	29.145			Mgeo_7	900000	1000000	0.3189
Mgeo_7	1600001	1700001	9816	9.816	56647	56.647			Mgeo_7	1000000	1100000	0.30926
Mgeo_7	1700001	1800001	9550	9.55	40796	40.796			Mgeo_7	1100000	1200000	0.30212
Mgeo_7	1800001	1900001	12616	12.616	36150	36.15			Mgeo_7	1200000	1300000	0.31338
Mgeo_7	1900001	2000001	10953	10.953	31711	31.711			Mgeo_7	1300000	1400000	0.30125
Mgeo_7	2000001	2100001	9308	9.308	51065	51.065			Mgeo_7	1400000	1500000	0.29991
Mgeo_7	2100001	2200001	17099	17.099	43282	43.282			Mgeo_7	1500000	1600000	0.31294
Mgeo_7	2200001	2300001	19080	19.08	37906	37.906			Mgeo_7	1600000	1700000	0.31839
Mgeo_7	2300001	2400001	16217	16.217	39446	39.446			Mgeo_7	1700000	1800000	0.31347
Mgeo_7	2400001	2500001	25763	25.763	38286	38.286			Mgeo_7	1800000	1900000	0.31006
Mgeo_7	2500001	2600001	13588	13.588	49748	49.748			Mgeo_7	1900000	2000000	0.30431
Mgeo_7	2600001	2700001	18355	18.355	30096	30.096			Mgeo_7	2000000	2100000	0.32204
Mgeo_7	2700001	2800001	13541	13.541	43316	43.316			Mgeo_7	2100000	2200000	0.31298
Mgeo_7	2800001	2900001	13536	13.536	42820	42.82			Mgeo_7	2200000	2300000	0.31494
Mgeo_7	2900001	3000001	11629	11.629	62766	62.766			Mgeo_7	2300000	2400000	0.3146
Mgeo_7	3000001	3100001	10723	10.723	51404	51.404			Mgeo_7	2400000	2500000	0.3355
Mgeo_7	3100001	3200001	11368	11.368	57225	57.225			Mgeo_7	2500000	2600000	0.30481
Mgeo_7	3200001	3300001	21572	21.572	42764	42.764			Mgeo_7	2600000	2700000	0.31801
Mgeo_7	3300001	3400001	12359	12.359	44854	44.854			Mgeo_7	2700000	2800000	0.32035
Mgeo_7	3400001	3500001	18811	18.811	35853	35.853			Mgeo_7	2800000	2900000	0.33128
Mgeo_7	3500001	3600001	10312	10.312	51487	51.487			Mgeo_7	2900000	3000000	0.32315
Mgeo_7	3600001	3700001	22429	22.429	50613	50.613			Mgeo_7	3000000	3100000	0.32744
Mgeo_7	3700001	3800001	17251	17.251	50554	50.554			Mgeo_7	3100000	3200000	0.32222
Mgeo_7	3800001	3900001	9904	9.904	27910	27.91			Mgeo_7	3200000	3300000	0.32626
Mgeo_7	3900001	4000001	22629	22.629	17212	17.212			Mgeo_7	3300000	3400000	0.31666
Mgeo_7	4000001	4100001	7854	7.854	56662	56.662			Mgeo_7	3400000	3500000	0.31582
Mgeo_7	4100001	4200001	12588	12.588	39929	39.929			Mgeo_7	3500000	3600000	0.31556
Mgeo_7	4200001	4300001	10267	10.267	54356	54.356			Mgeo_7	3600000	3700000	0.32564
Mgeo_7	4300001	4400001	8595	8.595	58840	58.84			Mgeo_7	3700000	3800000	0.30475
Mgeo_7	4400001	4500001	10126	10.126	49061	49.061			Mgeo_7	3800000	3900000	0.29866
Mgeo_7	4500001	4600001	10068	10.068	62569	62.569			Mgeo_7	3900000	4000000	0.29439
Mgeo_7	4600001	4700001	26928	26.928	56922	56.922			Mgeo_7	4000000	4100000	0.32583
Mgeo_7	4700001	4800001	9590	9.59	69653	69.653			Mgeo_7	4100000	4200000	0.29961
Mgeo_7	4800001	4900001	12737	12.737	63114	63.114			Mgeo_7	4200000	4300000	0.31427
Mgeo_7	4900001	5000001	7609	7.609	57899	57.899			Mgeo_7	4300000	4400000	0.32196
Mgeo_7	5000001	5100001	19126	19.126	53063	53.063			Mgeo_7	4400000	4500000	0.31968
Mgeo_7	5100001	5200001	10866	10.866	58744	58.744			Mgeo_7	4500000	4600000	0.32315
Mgeo_7	5200001	5300001	11966	11.966	66915	66.915			Mgeo_7	4600000	4700000	0.32605
Mgeo_7	5300001	5400001	15730	15.73	68221	68.221			Mgeo_7	4700000	4800000	0.34472
Mgeo_7	5400001	5500001	8535	8.535	63902	63.902			Mgeo_7	4800000	4900000	0.32297
Mgeo_7	5500001	5600001	14817	14.817	70144	70.144			Mgeo_7	4900000	5000000	0.33279
Mgeo_7	5600001	5700001	27308	27.308	57016	57.016			Mgeo_7	5000000	5100000	0.31325
Mgeo_7	5700001	5800001	14607	14.607	60460	60.46			Mgeo_7	5100000	5200000	0.32083
Mgeo_7	5800001	5900001	11931	11.931	59789	59.789			Mgeo_7	5200000	5300000	0.33145
Mgeo_7	5900001	6000001	16851	16.851	56255	56.255			Mgeo_7	5300000	5400000	0.33613
Mgeo_7	6000001	6100001	16354	16.354	59884	59.884			Mgeo_7	5400000	5500000	0.34396
Mgeo_7	6100001	6200001	13104	13.104	59187	59.187			Mgeo_7	5500000	5600000	0.32959
Mgeo_7	6200001	6300001	15484	15.484	42721	42.721			Mgeo_7	5600000	5700000	0.32415
Mgeo_7	6300001	6400001	9406	9.406	45370	45.37			Mgeo_7	5700000	5800000	0.31743
Mgeo_7	6400001	6500001	13593	13.593	50028	50.028			Mgeo_7	5800000	5900000	0.3238
Mgeo_7	6500001	6600001	12121	12.121	35984	35.984			Mgeo_7	5900000	6000000	0.33011
Mgeo_7	6600001	6700001	16475	16.475	49212	49.212			Mgeo_7	6000000	6100000	0.32192
Mgeo_7	6700001	6800001	18881	18.881	45743	45.743			Mgeo_7	6100000	6200000	0.32462
Mgeo_7	6800001	6900001	12254	12.254	45306	45.306			Mgeo_7	6200000	6300000	0.31779
Mgeo_7	6900001	7000001	10104	10.104	37253	37.253			Mgeo_7	6300000	6400000	0.31416
Mgeo_7	7000001	7100001	25092	25.092	25565	25.565			Mgeo_7	6400000	6500000	0.31719
Mgeo_7	7100001	7200001	30314	30.314	37776	37.776			Mgeo_7	6500000	6600000	0.3171
Mgeo_7	7200001	7300001	22262	22.262	58225	58.225			Mgeo_7	6600000	6700000	0.31113
Mgeo_7	7300001	7400001	14937	14.937	60772	60.772			Mgeo_7	6700000	6800000	0.30583
Mgeo_7	7400001	7500001	18457	18.457	57108	57.108			Mgeo_7	6800000	6900000	0.30575
Mgeo_7	7500001	7600001	14685	14.685	52953	52.953			Mgeo_7	6900000	7000000	0.30858
Mgeo_7	7600001	7700001	16620	16.62	53152	53.152			Mgeo_7	7000000	7100000	0.32451
Mgeo_7	7700001	7800001	15064	15.064	59000	59			Mgeo_7	7100000	7200000	0.30402
Mgeo_7	7800001	7900001	24944	24.944	75027	75.027			Mgeo_7	7200000	7300000	0.31312
Mgeo_7	7900001	8000001	20249	20.249	54075	54.075			Mgeo_7	7300000	7400000	0.30314
Mgeo_7	8000001	8100001	16567	16.567	66704	66.704			Mgeo_7	7400000	7500000	0.30931
Mgeo_7	8100001	8200001	16025	16.025	49656	49.656			Mgeo_7	7500000	7600000	0.31148
Mgeo_7	8200001	8300001	17256	17.256	43809	43.809			Mgeo_7	7600000	7700000	0.3108
Mgeo_7	8300001	8400001	15890	15.89	36775	36.775			Mgeo_7	7700000	7800000	0.33253
Mgeo_7	8400001	8500001	19661	19.661	19081	19.081			Mgeo_7	7800000	7900000	0.32876
Mgeo_7	8500001	8600001	13650	13.65	62290	62.29			Mgeo_7	7900000	8000000	0.30528
Mgeo_7	8600001	8700001	17087	17.087	23941	23.941			Mgeo_7	8000000	8100000	0.31194
Mgeo_7	8700001	8800001	12440	12.44	57143	57.143			Mgeo_7	8100000	8200000	0.31819
Mgeo_7	8800001	8900001	20328	20.328	39875	39.875			Mgeo_7	8200000	8300000	0.31733
Mgeo_7	8900001	9000001	12517	12.517	44413	44.413			Mgeo_7	8300000	8400000	0.3059
Mgeo_7	9000001	9100001	12278	12.278	43064	43.064			Mgeo_7	8400000	8500000	0.2784
Mgeo_7	9100001	9200001	18300	18.3	37350	37.35			Mgeo_7	8500000	8600000	0.31046
Mgeo_7	9200001	9300001	21711	21.711	42668	42.668			Mgeo_7	8600000	8700000	0.29119
Mgeo_7	9300001	9400001	28656	28.656	35412	35.412			Mgeo_7	8700000	8800000	0.32094
Mgeo_7	9400001	9500001	14722	14.722	58299	58.299			Mgeo_7	8800000	8900000	0.29955
Mgeo_7	9500001	9600001	17713	17.713	66137	66.137			Mgeo_7	8900000	9000000	0.30361
Mgeo_7	9600001	9700001	23050	23.05	49466	49.466			Mgeo_7	9000000	9100000	0.32147
Mgeo_7	9700001	9800001	37000	37	45007	45.007			Mgeo_7	9100000	9200000	0.31932
Mgeo_7	9800001	9900001	26284	26.284	33568	33.568			Mgeo_7	9200000	9300000	0.31514
Mgeo_7	9900001	10000001	28142	28.142	41864	41.864			Mgeo_7	9300000	9400000	0.31919
Mgeo_7	10000001	10100001	35876	35.876	36885	36.885			Mgeo_7	9400000	9500000	0.3085
Mgeo_7	10100001	10200001	22457	22.457	39994	39.994			Mgeo_7	9500000	9600000	0.30686
Mgeo_7	10200001	10300001	24255	24.255	51713	51.713			Mgeo_7	9600000	9700000	0.2873
[truncated: 1,072 more rows]

## Sheet: Fig1e
Chromosome	Start	End	LAI
Mgeo_1	1	3000000	30.01
Mgeo_1	300001	3300000	35.29
Mgeo_1	600001	3600000	34.56
Mgeo_1	900001	3900000	33.35
Mgeo_1	1200001	4200000	29.02
Mgeo_1	1500001	4500000	30.7
Mgeo_1	1800001	4800000	33.15
Mgeo_1	2100001	5100000	31.27
Mgeo_1	2400001	5400000	27.99
Mgeo_1	2700001	5700000	31.49
Mgeo_1	3000001	6000000	28.2
Mgeo_1	3300001	6300000	28.38
Mgeo_1	3600001	6600000	28.71
Mgeo_1	3900001	6900000	27.73
Mgeo_1	4200001	7200000	26.19
Mgeo_1	4500001	7500000	22.58
Mgeo_1	4800001	7800000	19.27
Mgeo_1	5100001	8100000	19.88
Mgeo_1	5400001	8400000	24
Mgeo_1	5700001	8700000	15.14
Mgeo_1	6000001	9000000	22.37
Mgeo_1	6300001	9300000	29.57
Mgeo_1	6600001	9600000	30.86
Mgeo_1	6900001	9900000	29.24
Mgeo_1	7200001	10200000	28.82
Mgeo_1	7500001	10500000	27.24
Mgeo_1	7800001	10800000	24.69
Mgeo_1	8100001	11100000	23.58
Mgeo_1	8400001	11400000	20.16
Mgeo_1	8700001	11700000	23.25
Mgeo_1	9000001	12000000	19.52
Mgeo_1	9300001	12300000	15.07
Mgeo_1	9600001	12600000	12.61
Mgeo_1	9900001	12900000	13.6
Mgeo_1	10200001	13200000	16.28
Mgeo_1	10500001	13500000	15.71
Mgeo_1	10800001	13800000	16.92
Mgeo_1	11100001	14100000	16.06
Mgeo_1	11400001	14400000	16.55
Mgeo_1	11700001	14700000	16.82
Mgeo_1	12000001	15000000	16.96
Mgeo_1	12300001	15300000	16.8
Mgeo_1	12600001	15600000	17.27
Mgeo_1	12900001	15900000	17.03
Mgeo_1	13200001	16200000	15.58
Mgeo_1	13500001	16500000	15.35
Mgeo_1	13800001	16800000	14.41
Mgeo_1	14100001	17100000	15.89
Mgeo_1	14400001	17400000	15.44
Mgeo_1	14700001	17700000	14.11
Mgeo_1	15000001	18000000	13.78
Mgeo_1	15300001	18300000	13.53
Mgeo_1	15600001	18600000	13.78
Mgeo_1	15900001	18900000	14.22
Mgeo_1	16200001	19200000	14.89
Mgeo_1	16500001	19500000	15.91
Mgeo_1	16800001	19800000	17.43
Mgeo_1	17100001	20100000	15.5
Mgeo_1	17400001	20400000	15.53
Mgeo_1	17700001	20700000	16.34
Mgeo_1	18000001	21000000	19.77
Mgeo_1	18300001	21300000	20.51
Mgeo_1	18600001	21600000	22.65
Mgeo_1	18900001	21900000	22.3
Mgeo_1	19200001	22200000	21.57
Mgeo_1	19500001	22500000	22.3
Mgeo_1	19800001	22800000	21.63
Mgeo_1	20100001	23100000	24.83
Mgeo_1	20400001	23400000	25.4
Mgeo_1	20700001	23700000	25.1
Mgeo_1	21000001	24000000	19.68
Mgeo_1	21300001	24300000	21.46
Mgeo_1	21600001	24600000	20.29
Mgeo_1	21900001	24900000	21.58
Mgeo_1	22200001	25200000	25.35
Mgeo_1	22500001	25500000	22.47
Mgeo_1	22800001	25800000	20.56
Mgeo_1	23100001	26100000	18.29
Mgeo_1	23400001	26400000	23.49
Mgeo_1	23700001	26700000	24.3
Mgeo_1	24000001	27000000	21.06
Mgeo_1	24300001	27300000	25.48
Mgeo_1	24600001	27600000	26.25
Mgeo_1	24900001	27900000	30.71
Mgeo_1	25200001	28200000	29.52
Mgeo_1	25500001	28500000	27.23
Mgeo_1	25800001	28800000	24.48
Mgeo_1	26100001	29100000	24.54
Mgeo_1	26400001	29400000	19.31
Mgeo_1	26700001	29700000	19.84
Mgeo_1	27000001	30000000	17.46
Mgeo_1	27300001	30300000	12.06
Mgeo_1	27600001	30590648	17.42
Mgeo_2	1	3000000	15.7
Mgeo_2	300001	3300000	15.71
Mgeo_2	600001	3600000	19.91
Mgeo_2	900001	3900000	19.24
Mgeo_2	1200001	4200000	26.18
Mgeo_2	1500001	4500000	25.8
Mgeo_2	1800001	4800000	23.76
Mgeo_2	2100001	5100000	24.29
Mgeo_2	2400001	5400000	33.51
Mgeo_2	2700001	5700000	29.93
Mgeo_2	3000001	6000000	37.73
Mgeo_2	3300001	6300000	36.32
Mgeo_2	3600001	6600000	31.82
Mgeo_2	3900001	6900000	31.87
Mgeo_2	4200001	7200000	30.1
Mgeo_2	4500001	7500000	29.86
Mgeo_2	4800001	7800000	27.61
Mgeo_2	5100001	8100000	27.17
Mgeo_2	5400001	8400000	26.77
Mgeo_2	5700001	8700000	28.84
Mgeo_2	6000001	9000000	21.72
Mgeo_2	6300001	9300000	21.74
Mgeo_2	6600001	9600000	22.37
Mgeo_2	6900001	9900000	23.56
Mgeo_2	7200001	10200000	19.38
Mgeo_2	7500001	10500000	17.74
Mgeo_2	7800001	10800000	16.17
Mgeo_2	8100001	11100000	15.98
Mgeo_2	8400001	11400000	15.7
Mgeo_2	8700001	11700000	16.88
Mgeo_2	9000001	12000000	16.6
Mgeo_2	9300001	12300000	16.4
Mgeo_2	9600001	12600000	17.48
Mgeo_2	9900001	12900000	14.93
Mgeo_2	10200001	13200000	15.05
Mgeo_2	10500001	13500000	17.03
Mgeo_2	10800001	13800000	22.97
Mgeo_2	11100001	14100000	26.43
Mgeo_2	11400001	14400000	24.77
Mgeo_2	11700001	14700000	22.29
Mgeo_2	12000001	15000000	21.56
Mgeo_2	12300001	15300000	22.85
Mgeo_2	12600001	15600000	22.78
Mgeo_2	12900001	15900000	23.7
Mgeo_2	13200001	16200000	22.33
Mgeo_2	13500001	16500000	21.95
Mgeo_2	13800001	16800000	18.69
Mgeo_2	14100001	17100000	19.04
Mgeo_2	14400001	17400000	18.97
Mgeo_2	14700001	17700000	17.66
Mgeo_2	15000001	18000000	21.33
Mgeo_2	15300001	18300000	21.42
Mgeo_2	15600001	18600000	21.17
Mgeo_2	15900001	18900000	21.39
Mgeo_2	16200001	19200000	20.81
Mgeo_2	16500001	19500000	19.79
Mgeo_2	16800001	19800000	19.29
Mgeo_2	17100001	20100000	18.03
Mgeo_2	17400001	20400000	17.5
Mgeo_2	17700001	20700000	17.78
Mgeo_2	18000001	21000000	14.99
Mgeo_2	18300001	21300000	13.28
Mgeo_2	18600001	21600000	12.06
Mgeo_2	18900001	21900000	11.32
Mgeo_2	19200001	22200000	11.58
Mgeo_2	19500001	22500000	12.23
Mgeo_2	19800001	22800000	12.53
Mgeo_2	20100001	23100000	11.57
Mgeo_2	20400001	23400000	12.44
Mgeo_2	20700001	23700000	13.9
Mgeo_2	21000001	24000000	17.29
Mgeo_2	21300001	24300000	17.74
Mgeo_2	21600001	24600000	19.07
Mgeo_2	21900001	24855621	18.81
Mgeo_3	1	3000000	22.04
Mgeo_3	300001	3300000	22.1
Mgeo_3	600001	3600000	17.05
Mgeo_3	900001	3900000	17.49
Mgeo_3	1200001	4200000	17.27
Mgeo_3	1500001	4500000	16.28
Mgeo_3	1800001	4800000	14.72
Mgeo_3	2100001	5100000	13.69
Mgeo_3	2400001	5400000	12.7
Mgeo_3	2700001	5700000	13.52
Mgeo_3	3000001	6000000	11.94
Mgeo_3	3300001	6300000	13.47
Mgeo_3	3600001	6600000	20.59
Mgeo_3	3900001	6900000	20.22
Mgeo_3	4200001	7200000	20.44
Mgeo_3	4500001	7500000	23.74
Mgeo_3	4800001	7800000	23.56
Mgeo_3	5100001	8100000	22.96
Mgeo_3	5400001	8400000	23.64
Mgeo_3	5700001	8700000	23.36
Mgeo_3	6000001	9000000	23.71
Mgeo_3	6300001	9300000	22.91
Mgeo_3	6600001	9600000	20.91
Mgeo_3	6900001	9900000	20.33
Mgeo_3	7200001	10200000	20.09
Mgeo_3	7500001	10500000	18.55
Mgeo_3	7800001	10800000	17.26
Mgeo_3	8100001	11100000	17.19
Mgeo_3	8400001	11400000	16.3
Mgeo_3	8700001	11700000	16.74
Mgeo_3	9000001	12000000	15.84
Mgeo_3	9300001	12300000	15.94
Mgeo_3	9600001	12600000	15.75
Mgeo_3	9900001	12900000	15.63
Mgeo_3	10200001	13200000	14.93
Mgeo_3	10500001	13500000	14.26
Mgeo_3	10800001	13800000	14.51
Mgeo_3	11100001	14100000	15.43
Mgeo_3	11400001	14400000	14.52
Mgeo_3	11700001	14700000	14.63
Mgeo_3	12000001	15000000	16.02
Mgeo_3	12300001	15300000	15.22
Mgeo_3	12600001	15600000	14.39
Mgeo_3	12900001	15900000	15.03
Mgeo_3	13200001	16200000	14.57
Mgeo_3	13500001	16500000	14.07
Mgeo_3	13800001	16800000	13.68
Mgeo_3	14100001	17100000	13.78
Mgeo_3	14400001	17400000	15.51
Mgeo_3	14700001	17700000	15.03
Mgeo_3	15000001	18000000	15.05
Mgeo_3	15300001	18300000	15.38
Mgeo_3	15600001	18600000	16.47
Mgeo_3	15900001	18900000	16
Mgeo_3	16200001	19200000	16.72
Mgeo_3	16500001	19500000	17.7
Mgeo_3	16800001	19800000	18.54
Mgeo_3	17100001	20100000	18.81
Mgeo_3	17400001	20400000	18.37
Mgeo_3	17700001	20700000	18.11
Mgeo_3	18000001	21000000	17.85
Mgeo_3	18300001	21300000	18.03
Mgeo_3	18600001	21600000	17.14
Mgeo_3	18900001	21900000	17.6
Mgeo_3	19200001	22200000	18.63
Mgeo_3	19500001	22500000	17.73
Mgeo_3	19800001	22800000	19.2
Mgeo_3	20100001	23100000	18.69
Mgeo_3	20400001	23400000	19.06
Mgeo_3	20700001	23700000	19.22
Mgeo_3	21000001	24000000	18.7
Mgeo_3	21300001	24300000	20.16
Mgeo_3	21600001	24600000	20.33
Mgeo_3	21900001	24900000	20.33
Mgeo_3	22200001	25200000	20.35
Mgeo_3	22500001	25500000	24.28
Mgeo_3	22800001	25800000	23.46
Mgeo_3	23100001	26100000	21.57
Mgeo_3	23400001	26400000	22.8
Mgeo_3	23700001	26700000	26.72
Mgeo_3	24000001	27000000	24.69
Mgeo_3	24300001	27300000	23.06
Mgeo_3	24600001	27600000	24.11
Mgeo_3	24900001	27900000	25.16
Mgeo_3	25200001	28200000	24.1
Mgeo_3	25500001	28500000	18.14
Mgeo_3	25800001	28800000	15.85
Mgeo_3	26100001	29100000	21.64
Mgeo_3	26400001	29400000	16.69
Mgeo_3	26700001	29650693	18.69
Mgeo_4	1	3000000	11.62
Mgeo_4	300001	3300000	16.82
Mgeo_4	600001	3600000	18.54
Mgeo_4	900001	3900000	16.23
Mgeo_4	1200001	4200000	22.44
Mgeo_4	1500001	4500000	21.7
Mgeo_4	1800001	4800000	22.18
Mgeo_4	2100001	5100000	23.58
Mgeo_4	2400001	5400000	25.58
Mgeo_4	2700001	5700000	26.46
Mgeo_4	3000001	6000000	25.45
Mgeo_4	3300001	6300000	24.29
Mgeo_4	3600001	6600000	22.94
Mgeo_4	3900001	6900000	24.04
Mgeo_4	4200001	7200000	14.01
Mgeo_4	4500001	7500000	13.27
Mgeo_4	4800001	7800000	14.03
Mgeo_4	5100001	8100000	13.89
Mgeo_4	5400001	8400000	13.72
Mgeo_4	5700001	8700000	13.74
Mgeo_4	6000001	9000000	14.24
Mgeo_4	6300001	9300000	10.7
Mgeo_4	6600001	9600000	14.49
Mgeo_4	6900001	9900000	17.53
Mgeo_4	7200001	10200000	24.08
Mgeo_4	7500001	10500000	22.51
Mgeo_4	7800001	10800000	22.75
Mgeo_4	8100001	11100000	18.08
Mgeo_4	8400001	11400000	19.2
Mgeo_4	8700001	11700000	20.77
Mgeo_4	9000001	12000000	21.03
Mgeo_4	9300001	12300000	18.86
Mgeo_4	9600001	12600000	17.91
Mgeo_4	9900001	12900000	16.31
Mgeo_4	10200001	13200000	13.58
Mgeo_4	10500001	13500000	13.86
Mgeo_4	10800001	13800000	12.94
Mgeo_4	11100001	14100000	15.25
Mgeo_4	11400001	14400000	13.68
Mgeo_4	11700001	14700000	13.88
Mgeo_4	12000001	15000000	13.98
Mgeo_4	12300001	15300000	15.17
Mgeo_4	12600001	15600000	15.04
Mgeo_4	12900001	15900000	15.25
Mgeo_4	13200001	16200000	18.57
Mgeo_4	13500001	16500000	18.74
Mgeo_4	13800001	16800000	18.82
Mgeo_4	14100001	17100000	17.87
Mgeo_4	14400001	17400000	17.75
Mgeo_4	14700001	17700000	17.72
Mgeo_4	15000001	18000000	17.72
Mgeo_4	15300001	18300000	17.28
Mgeo_4	15600001	18600000	18.35
Mgeo_4	15900001	18900000	18.96
Mgeo_4	16200001	19200000	17.12
Mgeo_4	16500001	19500000	17.82
Mgeo_4	16800001	19800000	17.98
Mgeo_4	17100001	20100000	18.47
Mgeo_4	17400001	20400000	18.44
Mgeo_4	17700001	20700000	18.04
Mgeo_4	18000001	21000000	18.84
Mgeo_4	18300001	21300000	19.19
Mgeo_4	18600001	21600000	18.36
Mgeo_4	18900001	21900000	17.56
Mgeo_4	19200001	22200000	16.84
Mgeo_4	19500001	22500000	16.33
Mgeo_4	19800001	22800000	16.72
Mgeo_4	20100001	23100000	15.79
Mgeo_4	20400001	23400000	16.46
Mgeo_4	20700001	23700000	16.11
Mgeo_4	21000001	24000000	14.97
Mgeo_4	21300001	24300000	14.91
Mgeo_4	21600001	24600000	14.95
Mgeo_4	21900001	24900000	15.65
Mgeo_4	22200001	25200000	15.91
Mgeo_4	22500001	25500000	15.6
Mgeo_4	22800001	25800000	15.34
Mgeo_4	23100001	26100000	16.04
Mgeo_4	23400001	26400000	15.6
Mgeo_4	23700001	26700000	16.08
Mgeo_4	24000001	27000000	15.6
Mgeo_4	24300001	27300000	14.54
Mgeo_4	24600001	27600000	13.85
Mgeo_4	24900001	27900000	13.66
Mgeo_4	25200001	28200000	14.56
Mgeo_4	25500001	28500000	15.11
Mgeo_4	25800001	28800000	13.42
Mgeo_4	26100001	29100000	12.56
Mgeo_4	26400001	29400000	12.92
Mgeo_4	26700001	29700000	13.65
Mgeo_4	27000001	30000000	14.51
Mgeo_4	27300001	30300000	14.16
Mgeo_4	27600001	30600000	15.26
Mgeo_4	27900001	30900000	15.52
Mgeo_4	28200001	31200000	16.2
Mgeo_4	28500001	31500000	15.31
Mgeo_4	28800001	31800000	15.55
Mgeo_4	29100001	32100000	21.97
Mgeo_4	29400001	32400000	26.74
Mgeo_4	29700001	32700000	38.17
Mgeo_4	30000001	33000000	37.87
Mgeo_4	30300001	33300000	40.86
Mgeo_4	30600001	33600000	41.08
Mgeo_4	30900001	33900000	41.51
Mgeo_4	31200001	34200000	46.16
Mgeo_4	31500001	34218497	40.75
Mgeo_5	1	3000000	33.99
Mgeo_5	300001	3300000	30.72
Mgeo_5	600001	3600000	29.9
Mgeo_5	900001	3900000	27.19
Mgeo_5	1200001	4200000	28.87
Mgeo_5	1500001	4500000	25.22
Mgeo_5	1800001	4800000	19.28
Mgeo_5	2100001	5100000	20.36
Mgeo_5	2400001	5400000	16.46
Mgeo_5	2700001	5700000	13.02
Mgeo_5	3000001	6000000	13.26
Mgeo_5	3300001	6300000	14.72
Mgeo_5	3600001	6600000	14.9
Mgeo_5	3900001	6900000	14.71
Mgeo_5	4200001	7200000	12.72
Mgeo_5	4500001	7500000	13.09
Mgeo_5	4800001	7800000	14.16
Mgeo_5	5100001	8100000	12.29
Mgeo_5	5400001	8400000	12.01
Mgeo_5	5700001	8700000	12.38
Mgeo_5	6000001	9000000	11.39
Mgeo_5	6300001	9300000	14.83
Mgeo_5	6600001	9600000	15.27
Mgeo_5	6900001	9900000	15.73
Mgeo_5	7200001	10200000	15.01
Mgeo_5	7500001	10500000	14.5
Mgeo_5	7800001	10800000	14.03
Mgeo_5	8100001	11100000	14.9
Mgeo_5	8400001	11400000	17.51
Mgeo_5	8700001	11700000	18.96
Mgeo_5	9000001	12000000	20.49
Mgeo_5	9300001	12300000	18.18
Mgeo_5	9600001	12600000	19.53
Mgeo_5	9900001	12900000	18.86
Mgeo_5	10200001	13200000	19.24
Mgeo_5	10500001	13500000	21.66
Mgeo_5	10800001	13800000	22.05
Mgeo_5	11100001	14100000	22.01
Mgeo_5	11400001	14400000	22.4
Mgeo_5	11700001	14700000	20.82
Mgeo_5	12000001	15000000	18.45
Mgeo_5	12300001	15300000	18.48
Mgeo_5	12600001	15600000	16.57
Mgeo_5	12900001	15900000	18.4
Mgeo_5	13200001	16200000	18.36
Mgeo_5	13500001	16500000	16.87
Mgeo_5	13800001	16800000	17.21
Mgeo_5	14100001	17100000	17.22
Mgeo_5	14400001	17400000	15.48
Mgeo_5	14700001	17700000	16.08
Mgeo_5	15000001	18000000	16.97
Mgeo_5	15300001	18300000	16.86
Mgeo_5	15600001	18600000	18.16
Mgeo_5	15900001	18900000	15.85
Mgeo_5	16200001	19200000	15.56
Mgeo_5	16500001	19500000	14.55
Mgeo_5	16800001	19800000	12.45
Mgeo_5	17100001	20100000	12.01
Mgeo_5	17400001	20400000	12.48
Mgeo_5	17700001	20700000	11.97
Mgeo_5	18000001	21000000	12.67
Mgeo_5	18300001	21300000	13.58
Mgeo_5	18600001	21600000	13.09
Mgeo_5	18900001	21900000	14.46
Mgeo_5	19200001	22200000	16.3
Mgeo_5	19500001	22500000	17.79
Mgeo_5	19800001	22800000	19.57
Mgeo_5	20100001	23100000	20.62
Mgeo_5	20400001	23400000	19.46
Mgeo_5	20700001	23700000	20.12
Mgeo_5	21000001	24000000	20.34
Mgeo_5	21300001	24300000	20.44
Mgeo_5	21600001	24600000	22.82
Mgeo_5	21900001	24900000	21.14
Mgeo_5	22200001	25200000	19.28
Mgeo_5	22500001	25500000	17.8
Mgeo_5	22800001	25800000	15.78
Mgeo_5	23100001	26100000	13.24
Mgeo_5	23400001	26400000	16.27
Mgeo_5	23700001	26700000	17.07
Mgeo_5	24000001	27000000	19.5
Mgeo_5	24300001	27300000	26.41
Mgeo_5	24600001	27600000	21.71
Mgeo_5	24900001	27900000	22.45
Mgeo_5	25200001	28200000	23.19
Mgeo_5	25500001	28500000	23.26
Mgeo_5	25800001	28800000	25.73
Mgeo_5	26100001	29100000	29.94
Mgeo_5	26400001	29400000	27.23
Mgeo_5	26700001	29700000	27.56
Mgeo_5	27000001	30000000	27.21
Mgeo_5	27300001	30300000	13.68
Mgeo_5	27600001	30600000	13.18
Mgeo_5	27900001	30900000	14.8
Mgeo_5	28200001	30953741	14.5
Mgeo_6	1	3000000	27.45
Mgeo_6	300001	3300000	30.33
Mgeo_6	600001	3600000	40.04
Mgeo_6	900001	3900000	37.51
Mgeo_6	1200001	4200000	38.13
Mgeo_6	1500001	4500000	27.5
Mgeo_6	1800001	4800000	27.95
Mgeo_6	2100001	5100000	31.79
Mgeo_6	2400001	5400000	29.62
Mgeo_6	2700001	5700000	35.44
Mgeo_6	3000001	6000000	32.8
Mgeo_6	3300001	6300000	29.53
Mgeo_6	3600001	6600000	21.19
Mgeo_6	3900001	6900000	25.14
Mgeo_6	4200001	7200000	23.37
Mgeo_6	4500001	7500000	28.02
Mgeo_6	4800001	7800000	26.45
Mgeo_6	5100001	8100000	24.21
Mgeo_6	5400001	8400000	22.25
Mgeo_6	5700001	8700000	20.25
Mgeo_6	6000001	9000000	17.19
Mgeo_6	6300001	9300000	19
Mgeo_6	6600001	9600000	20.77
Mgeo_6	6900001	9900000	18.64
Mgeo_6	7200001	10200000	17.77
Mgeo_6	7500001	10500000	15.49
Mgeo_6	7800001	10800000	15.88
Mgeo_6	8100001	11100000	16.98
Mgeo_6	8400001	11400000	18.37
Mgeo_6	8700001	11700000	19.71
Mgeo_6	9000001	12000000	20.25
Mgeo_6	9300001	12300000	19.39
Mgeo_6	9600001	12600000	20.69
Mgeo_6	9900001	12900000	20.66
Mgeo_6	10200001	13200000	20.35
Mgeo_6	10500001	13500000	20.9
Mgeo_6	10800001	13800000	20.95
Mgeo_6	11100001	14100000	19.37
Mgeo_6	11400001	14400000	19.18
Mgeo_6	11700001	14700000	18.39
Mgeo_6	12000001	15000000	19.26
Mgeo_6	12300001	15300000	18.38
Mgeo_6	12600001	15600000	16.47
Mgeo_6	12900001	15900000	15.5
Mgeo_6	13200001	16200000	15.2
Mgeo_6	13500001	16500000	14
Mgeo_6	13800001	16800000	14.09
Mgeo_6	14100001	17100000	14.3
Mgeo_6	14400001	17400000	13.47
Mgeo_6	14700001	17700000	13.38
Mgeo_6	15000001	18000000	12.42
Mgeo_6	15300001	18300000	13.48
Mgeo_6	15600001	18600000	12.52
Mgeo_6	15900001	18900000	13.21
Mgeo_6	16200001	19200000	13.53
Mgeo_6	16500001	19500000	14.63
Mgeo_6	16800001	19800000	13.66
Mgeo_6	17100001	20100000	13.74
Mgeo_6	17400001	20400000	14.39
Mgeo_6	17700001	20700000	14.59
Mgeo_6	18000001	21000000	14.4
Mgeo_6	18300001	21300000	13.78
Mgeo_6	18600001	21600000	14.95
Mgeo_6	18900001	21900000	14.43
Mgeo_6	19200001	22200000	14.62
Mgeo_6	19500001	22500000	13.7
Mgeo_6	19800001	22800000	13.5
Mgeo_6	20100001	23100000	13.5
Mgeo_6	20400001	23400000	13.24
Mgeo_6	20700001	23700000	15.31
Mgeo_6	21000001	24000000	15.06
Mgeo_6	21300001	24300000	15.45
Mgeo_6	21600001	24600000	17.53
Mgeo_6	21900001	24900000	18.9
Mgeo_6	22200001	25200000	18.51
Mgeo_6	22500001	25500000	19.79
Mgeo_6	22800001	25800000	20.25
Mgeo_6	23100001	26100000	20.61
Mgeo_6	23400001	26400000	20.64
Mgeo_6	23700001	26700000	18.4
Mgeo_6	24000001	27000000	19.19
Mgeo_6	24300001	27300000	19.39
Mgeo_6	24600001	27600000	16.7
Mgeo_6	24900001	27900000	15.09
Mgeo_6	25200001	28200000	14.49
Mgeo_6	25500001	28500000	12.19
Mgeo_6	25800001	28800000	12.17
Mgeo_6	26100001	29100000	11.78
Mgeo_6	26400001	29400000	12.33
Mgeo_6	26700001	29700000	12.89
Mgeo_6	27000001	30000000	11.94
Mgeo_6	27300001	30300000	10.23
Mgeo_6	27600001	30600000	10.69
Mgeo_6	27900001	30900000	10.67
Mgeo_6	28200001	31200000	10.9
Mgeo_6	28500001	31500000	15.15
Mgeo_6	28800001	31800000	16.58
Mgeo_6	29100001	32100000	16.92
Mgeo_6	29400001	32400000	14.62
Mgeo_6	29700001	32700000	20.62
Mgeo_6	30000001	33000000	21.76
Mgeo_6	30300001	33300000	23.1
Mgeo_6	30600001	33600000	23.57
Mgeo_6	30900001	33900000	25.35
Mgeo_6	31200001	34200000	29.51
Mgeo_6	31500001	34500000	22.83
Mgeo_6	31800001	34800000	22.79
Mgeo_6	32100001	35100000	22.18
Mgeo_6	32400001	35400000	24.81
Mgeo_6	32700001	35700000	14.31
Mgeo_6	33000001	36000000	13.85
Mgeo_6	33300001	36300000	14.68
Mgeo_6	33600001	36600000	15.49
Mgeo_6	33900001	36900000	16.25
Mgeo_6	34200001	37200000	14.66
Mgeo_6	34500001	37500000	19.23
Mgeo_6	34800001	37800000	19.28
Mgeo_6	35100001	38100000	19.69
Mgeo_6	35400001	38400000	14.99
Mgeo_6	35700001	38700000	14.35
Mgeo_6	36000001	39000000	14.16
Mgeo_6	36300001	39300000	19.45
Mgeo_6	36600001	39513689	22.49
Mgeo_7	1	3000000	20.06
Mgeo_7	300001	3300000	23.02
Mgeo_7	600001	3600000	22.87
Mgeo_7	900001	3900000	26.58
Mgeo_7	1200001	4200000	26
Mgeo_7	1500001	4500000	27.38
Mgeo_7	1800001	4800000	24.89
Mgeo_7	2100001	5100000	24.53
Mgeo_7	2400001	5400000	21.92
Mgeo_7	2700001	5700000	23.4
Mgeo_7	3000001	6000000	22.32
Mgeo_7	3300001	6300000	27.66
Mgeo_7	3600001	6600000	28.8
Mgeo_7	3900001	6900000	25.61
Mgeo_7	4200001	7200000	29.83
Mgeo_7	4500001	7500000	30.22
Mgeo_7	4800001	7800000	27.04
Mgeo_7	5100001	8100000	29.35
Mgeo_7	5400001	8400000	27.91
Mgeo_7	5700001	8700000	28.93
Mgeo_7	6000001	9000000	33.26
Mgeo_7	6300001	9300000	29.15
Mgeo_7	6600001	9600000	27.19
Mgeo_7	6900001	9900000	26.06
Mgeo_7	7200001	10200000	23.23
Mgeo_7	7500001	10500000	27.44
Mgeo_7	7800001	10800000	26.69
Mgeo_7	8100001	11100000	25.38
Mgeo_7	8400001	11400000	27.54
Mgeo_7	8700001	11700000	24.69
Mgeo_7	9000001	12000000	21.57
Mgeo_7	9300001	12300000	18.76
Mgeo_7	9600001	12600000	18
Mgeo_7	9900001	12900000	16.51
Mgeo_7	10200001	13200000	20.13
Mgeo_7	10500001	13500000	17.81
Mgeo_7	10800001	13800000	17.54
Mgeo_7	11100001	14100000	18.89
Mgeo_7	11400001	14400000	18.65
Mgeo_7	11700001	14700000	18.86
Mgeo_7	12000001	15000000	17.27
Mgeo_7	12300001	15300000	16.76
Mgeo_7	12600001	15600000	16.18
Mgeo_7	12900001	15900000	18.33
Mgeo_7	13200001	16200000	18.41
Mgeo_7	13500001	16500000	16.7
Mgeo_7	13800001	16800000	17.9
Mgeo_7	14100001	17100000	16.55
Mgeo_7	14400001	17400000	15.54
Mgeo_7	14700001	17700000	15.29
Mgeo_7	15000001	18000000	17.01
Mgeo_7	15300001	18300000	17.16
Mgeo_7	15600001	18600000	17.12
Mgeo_7	15900001	18900000	15.45
Mgeo_7	16200001	19200000	13.74
Mgeo_7	16500001	19500000	14.22
Mgeo_7	16800001	19800000	13.93
Mgeo_7	17100001	20100000	13.67
Mgeo_7	17400001	20400000	15.21
Mgeo_7	17700001	20700000	16.03
Mgeo_7	18000001	21000000	15.26
Mgeo_7	18300001	21300000	15.78
Mgeo_7	18600001	21600000	16.17
Mgeo_7	18900001	21900000	17.08
Mgeo_7	19200001	22200000	18.4
Mgeo_7	19500001	22500000	19.11
Mgeo_7	19800001	22800000	18.41
Mgeo_7	20100001	23100000	18.41
Mgeo_7	20400001	23400000	17.45
Mgeo_7	20700001	23700000	16.97
Mgeo_7	21000001	24000000	18.42
Mgeo_7	21300001	24300000	17.39
Mgeo_7	21600001	24600000	17.46
Mgeo_7	21900001	24900000	15.67
Mgeo_7	22200001	25200000	15.24
Mgeo_7	22500001	25500000	16.09
Mgeo_7	22800001	25800000	16.19
Mgeo_7	23100001	26100000	17.98
Mgeo_7	23400001	26400000	17.93
Mgeo_7	23700001	26700000	17.51
Mgeo_7	24000001	27000000	15.7
Mgeo_7	24300001	27300000	16.92
Mgeo_7	24600001	27600000	17.05
Mgeo_7	24900001	27900000	18.69
Mgeo_7	25200001	28200000	17.08
Mgeo_7	25500001	28500000	14.73
Mgeo_7	25800001	28800000	15.72
Mgeo_7	26100001	29100000	14.13
Mgeo_7	26400001	29400000	14.6
Mgeo_7	26700001	29700000	14.35
Mgeo_7	27000001	30000000	14.51
Mgeo_7	27300001	30300000	14.19
Mgeo_7	27600001	30600000	15.67
Mgeo_7	27900001	30900000	14.8
Mgeo_7	28200001	31200000	14.42
Mgeo_7	28500001	31500000	13.34
Mgeo_7	28800001	31800000	12.77
Mgeo_7	29100001	32100000	11.83
Mgeo_7	29400001	32400000	11.96
Mgeo_7	29700001	32700000	16.08
Mgeo_7	30000001	32949927	17.91
Mgeo_8	1	3000000	17.09
Mgeo_8	300001	3300000	15.64
Mgeo_8	600001	3600000	10.83
Mgeo_8	900001	3900000	10.18
Mgeo_8	1200001	4200000	13.02
Mgeo_8	1500001	4500000	13.64
Mgeo_8	1800001	4800000	16.14
Mgeo_8	2100001	5100000	14.24
Mgeo_8	2400001	5400000	17.69
Mgeo_8	2700001	5700000	16.86
Mgeo_8	3000001	6000000	15.68
Mgeo_8	3300001	6300000	14.96
Mgeo_8	3600001	6600000	15.24
Mgeo_8	3900001	6900000	15.57
Mgeo_8	4200001	7200000	14.61
Mgeo_8	4500001	7500000	14.66
Mgeo_8	4800001	7800000	12.87
Mgeo_8	5100001	8100000	14.08
Mgeo_8	5400001	8400000	13.35
Mgeo_8	5700001	8700000	14.35
Mgeo_8	6000001	9000000	15.12
Mgeo_8	6300001	9300000	16.89
Mgeo_8	6600001	9600000	16.96
Mgeo_8	6900001	9900000	16.33
Mgeo_8	7200001	10200000	17.62
Mgeo_8	7500001	10500000	19.04
Mgeo_8	7800001	10800000	20.77
Mgeo_8	8100001	11100000	21.1
Mgeo_8	8400001	11400000	21.63
Mgeo_8	8700001	11700000	20.85
Mgeo_8	9000001	12000000	20.57
Mgeo_8	9300001	12300000	19.84
Mgeo_8	9600001	12600000	19.63
Mgeo_8	9900001	12900000	22.44
Mgeo_8	10200001	13200000	21.86
Mgeo_8	10500001	13500000	18.95
Mgeo_8	10800001	13800000	16.9
Mgeo_8	11100001	14100000	14.42
Mgeo_8	11400001	14400000	16.64
Mgeo_8	11700001	14700000	17.38
Mgeo_8	12000001	15000000	18.07
Mgeo_8	12300001	15300000	17.59
Mgeo_8	12600001	15600000	18.25
Mgeo_8	12900001	15900000	16.75
Mgeo_8	13200001	16200000	15.72
Mgeo_8	13500001	16500000	16.49
Mgeo_8	13800001	16800000	18.85
Mgeo_8	14100001	17100000	22.75
Mgeo_8	14400001	17400000	13.42
Mgeo_8	14700001	17700000	11.7
Mgeo_8	15000001	18000000	9.01
Mgeo_8	15300001	18300000	9.39
Mgeo_8	15600001	18600000	9.41
Mgeo_8	15900001	18900000	9.34
Mgeo_8	16200001	19200000	19.06
Mgeo_8	16500001	19500000	21.61
Mgeo_8	16800001	19800000	24.66
Mgeo_8	17100001	20100000	26.5
Mgeo_8	17400001	20400000	32.66
Mgeo_8	17700001	20700000	33.06
Mgeo_8	18000001	21000000	40.52
Mgeo_8	18300001	21300000	43.29
Mgeo_8	18600001	21600000	43.2
Mgeo_8	18900001	21704435	40.12
Mgeo_9	1	3000000	35.45
Mgeo_9	300001	3300000	30.45
Mgeo_9	600001	3600000	28.88
Mgeo_9	900001	3900000	27.68
Mgeo_9	1200001	4200000	25.13
Mgeo_9	1500001	4500000	23.05
Mgeo_9	1800001	4800000	22.6
Mgeo_9	2100001	5100000	27.15
Mgeo_9	2400001	5400000	24.44
Mgeo_9	2700001	5700000	19.04
Mgeo_9	3000001	6000000	21.45
Mgeo_9	3300001	6300000	21.65
Mgeo_9	3600001	6600000	20.98
Mgeo_9	3900001	6900000	20.32
Mgeo_9	4200001	7200000	18.73
Mgeo_9	4500001	7500000	16.91
Mgeo_9	4800001	7800000	19.59
Mgeo_9	5100001	8100000	16.5
Mgeo_9	5400001	8400000	14.55
Mgeo_9	5700001	8700000	18.53
Mgeo_9	6000001	9000000	16.35
Mgeo_9	6300001	9300000	14.82
Mgeo_9	6600001	9600000	13.6
Mgeo_9	6900001	9900000	12.8
Mgeo_9	7200001	10200000	14.22
Mgeo_9	7500001	10500000	13.87
Mgeo_9	7800001	10800000	12.93
Mgeo_9	8100001	11100000	11.82
Mgeo_9	8400001	11400000	12.67
Mgeo_9	8700001	11700000	12.61
Mgeo_9	9000001	12000000	11.69
Mgeo_9	9300001	12300000	11.75
Mgeo_9	9600001	12600000	11.55
Mgeo_9	9900001	12900000	13.94
Mgeo_9	10200001	13200000	13.45
Mgeo_9	10500001	13500000	15.22
Mgeo_9	10800001	13800000	15.89
Mgeo_9	11100001	14100000	16.14
Mgeo_9	11400001	14400000	15.67
Mgeo_9	11700001	14700000	16.83
Mgeo_9	12000001	15000000	17.11
Mgeo_9	12300001	15300000	18.65
Mgeo_9	12600001	15600000	20.26
Mgeo_9	12900001	15900000	19.19
Mgeo_9	13200001	16200000	18.89
Mgeo_9	13500001	16500000	17.88
Mgeo_9	13800001	16800000	17.13
Mgeo_9	14100001	17100000	18.44
Mgeo_9	14400001	17400000	18.95
Mgeo_9	14700001	17700000	17.22
Mgeo_9	15000001	18000000	17.36
Mgeo_9	15300001	18300000	16.26
Mgeo_9	15600001	18600000	15.73
Mgeo_9	15900001	18900000	16.18
Mgeo_9	16200001	19200000	16.21
Mgeo_9	16500001	19500000	16.72
Mgeo_9	16800001	19800000	17.75
Mgeo_9	17100001	20100000	16.68
Mgeo_9	17400001	20400000	15.79
Mgeo_9	17700001	20700000	16.13
Mgeo_9	18000001	21000000	15.78
Mgeo_9	18300001	21300000	16.87
Mgeo_9	18600001	21600000	17.28
Mgeo_9	18900001	21900000	16.77
Mgeo_9	19200001	22200000	16.68
Mgeo_9	19500001	22500000	17.11
Mgeo_9	19800001	22800000	18.12
Mgeo_9	20100001	23100000	17.55
Mgeo_9	20400001	23400000	19.01
Mgeo_9	20700001	23700000	18.14
Mgeo_9	21000001	24000000	18.78
Mgeo_9	21300001	24300000	16.67
Mgeo_9	21600001	24600000	15.12
Mgeo_9	21900001	24900000	14.29
Mgeo_9	22200001	25200000	14.51
Mgeo_9	22500001	25500000	13.21
Mgeo_9	22800001	25800000	10.87
Mgeo_9	23100001	26100000	11.2
Mgeo_9	23400001	26400000	10.3
Mgeo_9	23700001	26700000	11.62
Mgeo_9	24000001	27000000	11.2
Mgeo_9	24300001	27300000	13.65
Mgeo_9	24600001	27600000	14.11
Mgeo_9	24900001	27900000	15.43
Mgeo_9	25200001	28200000	16.57
Mgeo_9	25500001	28500000	18.38
Mgeo_9	25800001	28800000	20.08
Mgeo_9	26100001	29100000	21.88
Mgeo_9	26400001	29400000	25.8
Mgeo_9	26700001	29700000	28.45
Mgeo_9	27000001	30000000	34.37
Mgeo_9	27300001	30300000	23.66
Mgeo_9	27600001	30600000	20.47
Mgeo_9	27900001	30900000	19.83
Mgeo_9	28200001	31200000	19.04
Mgeo_9	28500001	31500000	22.37
Mgeo_9	28800001	31800000	14.84
Mgeo_9	29100001	32060005	21.36
Mgeo_10	1	3000000	21.64
Mgeo_10	300001	3300000	10.14
Mgeo_10	600001	3600000	10.33
Mgeo_10	900001	3900000	9.88
Mgeo_10	1200001	4200000	9.99
Mgeo_10	1500001	4500000	9.42
Mgeo_10	1800001	4800000	16.48
Mgeo_10	2100001	5100000	16.56
Mgeo_10	2400001	5400000	17.16
Mgeo_10	2700001	5700000	14.8
Mgeo_10	3000001	6000000	15.13
Mgeo_10	3300001	6300000	20.33
Mgeo_10	3600001	6600000	19.15
Mgeo_10	3900001	6900000	22.5
Mgeo_10	4200001	7200000	22.42
Mgeo_10	4500001	7500000	27.49
Mgeo_10	4800001	7800000	22.35
Mgeo_10	5100001	8100000	31.33
Mgeo_10	5400001	8400000	29.52
Mgeo_10	5700001	8700000	28.81
Mgeo_10	6000001	9000000	26.16
Mgeo_10	6300001	9300000	22.4
Mgeo_10	6600001	9600000	21.61
Mgeo_10	6900001	9900000	18.72
Mgeo_10	7200001	10200000	20.29
Mgeo_10	7500001	10500000	17.36
Mgeo_10	7800001	10800000	15.08
Mgeo_10	8100001	11100000	13.81
Mgeo_10	8400001	11400000	12.73
Mgeo_10	8700001	11700000	13.3
Mgeo_10	9000001	12000000	13.68
Mgeo_10	9300001	12300000	14.91
Mgeo_10	9600001	12600000	14.58
Mgeo_10	9900001	12900000	14.04
Mgeo_10	10200001	13200000	13.56
Mgeo_10	10500001	13500000	13.84
Mgeo_10	10800001	13800000	13.62
Mgeo_10	11100001	14100000	11.12
Mgeo_10	11400001	14400000	10.96
Mgeo_10	11700001	14700000	16.24
Mgeo_10	12000001	15000000	15.44
Mgeo_10	12300001	15300000	14.1
Mgeo_10	12600001	15600000	14.4
Mgeo_10	12900001	15900000	14.47
Mgeo_10	13200001	16200000	13.97
Mgeo_10	13500001	16500000	13.13
Mgeo_10	13800001	16800000	13.52
Mgeo_10	14100001	17100000	13.8
Mgeo_10	14400001	17400000	14.6
Mgeo_10	14700001	17700000	11.06
Mgeo_10	15000001	18000000	13.38
Mgeo_10	15300001	18300000	14.44
Mgeo_10	15600001	18600000	15.27
Mgeo_10	15900001	18900000	15.19
Mgeo_10	16200001	19200000	15.21
Mgeo_10	16500001	19500000	15.19
Mgeo_10	16800001	19800000	14.83
Mgeo_10	17100001	20100000	17.32
Mgeo_10	17400001	20400000	17.49
Mgeo_10	17700001	20700000	17.65
Mgeo_10	18000001	21000000	15.75
Mgeo_10	18300001	21300000	16.32
Mgeo_10	18600001	21600000	16.2
Mgeo_10	18900001	21900000	16.16
Mgeo_10	19200001	22200000	16.59
Mgeo_10	19500001	22500000	18.2
Mgeo_10	19800001	22800000	19.47
Mgeo_10	20100001	23100000	16.94
Mgeo_10	20400001	23400000	16.53
Mgeo_10	20700001	23700000	18.07
Mgeo_10	21000001	24000000	20.1
Mgeo_10	21300001	24300000	18.45
Mgeo_10	21600001	24600000	17.89
Mgeo_10	21900001	24900000	18.7
Mgeo_10	22200001	25200000	19.13
Mgeo_10	22500001	25500000	19.78
Mgeo_10	22800001	25800000	18.84
Mgeo_10	23100001	26100000	18.66
Mgeo_10	23400001	26400000	19.07
Mgeo_10	23700001	26700000	17.7
Mgeo_10	24000001	27000000	15.05
Mgeo_10	24300001	27300000	15.99
Mgeo_10	24600001	27600000	15.36
Mgeo_10	24900001	27900000	18.68
Mgeo_10	25200001	28200000	18.17
Mgeo_10	25500001	28500000	13.76
Mgeo_10	25800001	28800000	15.48
Mgeo_10	26100001	29100000	18.74
Mgeo_10	26400001	29400000	20.14
Mgeo_10	26700001	29700000	20.49
Mgeo_10	27000001	29902550	17.53

## Sheet: Fig3c
Term	P.value	Adjusted.P.value	GeneCount	Gene_ratio
GO:0009772_photosynthetic electron transport in photosystem II	1.08417e-29	2.09091e-28	18	1
GO:0045156_electron transporter, transferring electrons within the cyclic electron transport pathway of photosynthesis activity	1.08417e-29	2.09091e-28	18	1
GO:0032559_adenyl ribonucleotide binding	3.80491e-07	1.14147e-06	4	1
GO:0006754_ATP biosynthetic process	0.0248879	0.0414799	1	1
GO:0019684_photosynthesis, light reaction	5.27376e-29	8.89947e-28	19	0.904762
GO:0005655_nucleolar ribonuclease P complex	3.40775e-14	2.70615e-13	9	0.9
GO:0009521_photosystem	3.40775e-14	2.70615e-13	9	0.9
GO:0016168_chlorophyll binding	3.40775e-14	2.70615e-13	9	0.9
GO:0000172_ribonuclease MRP complex	1.83281e-13	1.23715e-12	9	0.818182
GO:0015074_DNA integration	9.03159e-30	2.09091e-28	21	0.807692
GO:0015232_heme transmembrane transporter activity	6.09577e-12	3.16511e-11	8	0.8
GO:0015886_heme transport	6.09577e-12	3.16511e-11	8	0.8
GO:0009579_thylakoid	3.71462e-32	1.25368e-30	23	0.793103
GO:0046034_ATP metabolic process	2.28929e-14	2.37734e-13	10	0.769231
GO:0001682_tRNA 5'-leader removal	7.16914e-13	4.39925e-12	9	0.75
GO:0030174_regulation of DNA-templated DNA replication initiation	6.24433e-09	2.27834e-08	6	0.75
GO:0071163_DNA replication preinitiation complex assembly	6.24433e-09	2.27834e-08	6	0.75
GO:0031507_heterochromatin formation	2.18624e-11	1.01773e-10	8	0.727273
GO:0004129_cytochrome-c oxidase activity	1.89701e-07	5.95574e-07	5	0.714286
GO:0009317_acetyl-CoA carboxylase complex	2.79776e-35	1.88849e-33	27	0.710526
GO:0003989_acetyl-CoA carboxylase activity	8.88265e-35	3.99719e-33	27	0.692308
GO:0009767_photosynthetic electron transport chain	2.27846e-12	1.28164e-11	9	0.692308
GO:0016655_oxidoreductase activity, acting on NAD(P)H, quinone or similar compound as acceptor	1.8337e-08	6.18875e-08	6	0.666667
GO:0045261_proton-transporting ATP synthase complex, catalytic core F(1)	2.27016e-14	2.37734e-13	11	0.647059
GO:0017004_cytochrome complex assembly	5.70649e-14	4.05461e-13	11	0.611111
GO:0003955_NAD(P)H dehydrogenase (quinone) activity	4.08018e-09	1.57378e-08	7	0.583333
GO:0046933_proton-transporting ATP synthase activity, rotational mechanism	5.90834e-13	3.79822e-12	11	0.52381
GO:0009522_photosystem I	2.35745e-11	1.06085e-10	10	0.47619
GO:0032549_ribonucleoside binding	3.43949e-07	1.0553e-06	6	0.461538
GO:0015979_photosynthesis	1.01875e-35	1.37531e-33	36	0.433735
GO:0016846_carbon-sulfur lyase activity	0.000498534	0.00100451	3	0.428571
GO:0008234_cysteine-type peptidase activity	8.77023e-21	1.18398e-19	21	0.411765
GO:0007264_small GTPase mediated signal transduction	8.98658e-08	2.95899e-07	7	0.411765
GO:0015986_proton motive force-driven ATP synthesis	3.069e-11	1.3365e-10	11	0.392857
GO:0006633_fatty acid biosynthetic process	3.15868e-25	4.73802e-24	27	0.380282
GO:0045168_cell-cell signaling involved in cell fate commitment	0.000109197	0.000245693	4	0.363636
GO:0048364_root development	7.49226e-10	3.1608e-09	10	0.357143
GO:0043622_cortical microtubule organization	0.0086811	0.015626	2	0.333333
GO:0009523_photosystem II	1.65507e-11	8.27534e-11	13	0.309524
GO:0003899_DNA-directed 5'-3' RNA polymerase activity	1.76887e-14	2.17088e-13	17	0.303571
GO:0022900_electron transport chain	4.5432e-05	0.000115723	5	0.294118
GO:0071577_zinc ion transmembrane transport	0.00218143	0.00409018	3	0.272727
GO:0005680_anaphase-promoting complex	0.00285505	0.00527989	3	0.25
GO:0009507_chloroplast	0.00013756	0.000304435	5	0.238095
GO:0015079_potassium ion transmembrane transporter activity	0.000174386	0.000373685	5	0.227273
GO:0048367_shoot system development	0.000174386	0.000373685	5	0.227273
GO:0005385_zinc ion transmembrane transporter activity	0.00455189	0.00830412	3	0.214286
GO:0009909_regulation of flower development	6.77723e-05	0.000160513	6	0.206897
GO:0003690_double-stranded DNA binding	4.39971e-06	1.23742e-05	8	0.205128
GO:0010181_FMN binding	2.10381e-05	5.5689e-05	7	0.2
GO:0009058_biosynthetic process	4.43879e-14	3.32909e-13	22	0.198198
GO:0042773_ATP synthesis coupled electron transport	1.88713e-05	5.09525e-05	8	0.170213
GO:1990961_xenobiotic detoxification by transmembrane export across the plasma membrane	7.2575e-05	0.000167397	7	0.166667
GO:0071805_potassium ion transmembrane transport	0.000800602	0.00154402	5	0.166667
GO:0006298_mismatch repair	0.00947775	0.0166168	3	0.166667
GO:0030983_mismatched DNA binding	0.00947775	0.0166168	3	0.166667
GO:0016746_acyltransferase activity	2.86313e-06	8.22389e-06	10	0.16129
GO:0008137_NADH dehydrogenase (ubiquinone) activity	3.01724e-05	7.83321e-05	8	0.16
GO:0006351_DNA-templated transcription	7.79442e-09	2.76907e-08	17	0.141667
GO:0016747_acyltransferase activity, transferring groups other than amino-acyl groups	1.00562e-05	2.77059e-05	10	0.140845
GO:0030170_pyridoxal phosphate binding	1.87764e-06	5.51048e-06	12	0.136364
GO:0006397_mRNA processing	0.0021222	0.00403517	5	0.135135
GO:0048544_recognition of pollen	7.31585e-05	0.000167397	9	0.125
GO:0042910_xenobiotic transmembrane transporter activity	0.000637086	0.00124647	7	0.118644
GO:1902600_proton transmembrane transport	5.52059e-05	0.000135505	10	0.116279
GO:0009055_electron transfer activity	6.10032e-05	0.000147061	10	0.114943
GO:0004176_ATP-dependent peptidase activity	0.0131072	0.0223985	4	0.108108
GO:0030599_pectinesterase activity	0.000242957	0.000504604	9	0.107143
GO:0042545_cell wall modification	0.000242957	0.000504604	9	0.107143
GO:0004857_enzyme inhibitor activity	5.25605e-05	0.000131401	11	0.106796
GO:0004190_aspartic-type endopeptidase activity	0.000375856	0.000768796	9	0.101124
GO:0004497_monooxygenase activity	3.42911e-09	1.36156e-08	28	0.0921053
GO:0020037_heme binding	1.56873e-12	9.20773e-12	41	0.0901099
GO:0016705_oxidoreductase activity, acting on paired donors, with incorporation or reduction of molecular oxygen	1.21392e-08	4.20204e-08	28	0.0869565
GO:0016887_ATP hydrolysis activity	1.8657e-11	8.99536e-11	40	0.0849257
GO:0006508_proteolysis	7.83681e-10	3.20597e-09	34	0.0841584
GO:0008194_UDP-glycosyltransferase activity	0.000542078	0.00107618	11	0.0820896
GO:0005506_iron ion binding	9.68601e-08	3.11336e-07	28	0.0788732
GO:0009733_response to auxin	0.00960838	0.0166299	7	0.0736842
GO:0015297_antiporter activity	0.0168193	0.0283825	7	0.0660377
GO:0140359_ABC-type transporter activity	0.0294726	0.0479373	7	0.0588235
GO:0016020_membrane	3.31779e-14	2.70615e-13	96	0.0567376
GO:0006952_defense response	0.0260445	0.0428782	9	0.0532544

## Sheet: Fig3d
Term	P.value	Adjusted.P.value	GeneCount	Gene_ratio
GO:0016984_ribulose-bisphosphate carboxylase activity	0.0107318	0.0432734	1	1
GO:0033617_mitochondrial cytochrome c oxidase assembly	0.0107318	0.0432734	1	1
GO:0052689_carboxylic ester hydrolase activity	0.0107318	0.0432734	1	1
GO:0019825_oxygen binding	4.14901e-05	0.000345751	3	0.428571
GO:0030527_structural constituent of chromatin	7.71118e-27	9.63898e-25	20	0.4
GO:0000786_nucleosome	2.7989e-25	1.74931e-23	20	0.344828
GO:0000977_RNA polymerase II transcription regulatory region sequence-specific DNA binding	5.46106e-07	7.1896e-06	5	0.3125
GO:0031490_chromatin DNA binding	0.00232641	0.0121167	2	0.285714
GO:0006749_glutathione metabolic process	1.25892e-07	2.62275e-06	6	0.26087
GO:0050832_defense response to fungus	4.43869e-05	0.000346773	4	0.210526
GO:0046982_protein heterodimerization activity	2.2737e-20	9.47374e-19	20	0.208333
GO:0004364_glutathione transferase activity	6.95143e-07	7.89935e-06	6	0.2
GO:0016104_triterpenoid biosynthetic process	0.00488017	0.0234623	2	0.2
GO:0030247_polysaccharide binding	1.76013e-11	4.40032e-10	11	0.196429
GO:0009733_response to auxin	1.13692e-17	3.55287e-16	18	0.189474
GO:0005811_lipid droplet	0.00592255	0.0274192	2	0.181818
GO:0004714_transmembrane receptor protein tyrosine kinase activity	0.000886167	0.00567184	3	0.166667
GO:0045944_positive regulation of transcription by RNA polymerase II	1.86161e-05	0.000179001	5	0.16129
GO:0003774_cytoskeletal motor activity	0.00121853	0.00692345	3	0.15
GO:0016459_myosin complex	0.00121853	0.00692345	3	0.15
GO:0016866_intramolecular transferase activity	0.0124735	0.0487245	2	0.125
GO:0071949_FAD binding	3.63169e-06	3.78301e-05	7	0.116667
GO:0004650_polygalacturonase activity	2.70967e-05	0.000241934	6	0.109091
GO:0043531_ADP binding	5.34066e-05	0.000392696	7	0.0777778
GO:0016788_hydrolase activity, acting on ester bonds	0.00147127	0.00799603	6	0.0526316
GO:0007165_signal transduction	0.00319606	0.0159803	6	0.0451128
GO:0006468_protein phosphorylation	4.30357e-07	6.72433e-06	30	0.0300903
GO:0005975_carbohydrate metabolic process	0.000907494	0.00567184	13	0.0299539
GO:0004672_protein kinase activity	5.75168e-07	7.1896e-06	30	0.0296736
GO:0003677_DNA binding	3.04866e-07	5.44403e-06	32	0.0293309
GO:0020037_heme binding	0.0106167	0.0432734	11	0.0241758
GO:0005524_ATP binding	0.00035217	0.00244563	38	0.0192405

## Sheet: Fig4
	K1	K2	K3
Mg8	0.084	0.1105	0.80525
MgLSS	0.0465	0.00575	0.94775
MgGH	0.00075	0.02175	0.97725
MgBUR16	0.06425	0.0375	0.89825
MgBUR8	0.074	0.002	0.924
MgBUR14	0.0165	0.029	0.95475
MgBUR3	0.00125	0.0005	0.99825
MgBUR7	0.0005	0.00075	0.99875
MgLAL2	0.00025	0.99925	0.00025
MgDKP	0.00025	0.99925	0.00025
MgADC	0.00025	0.99925	0.00025
MgOUA	0.0055	0.99425	0.00025
MgZHLA1	0.07075	0.929	0.0005
MgGTA3	0.00225	0.99725	0.00025
MgHOU	0.018	0.9815	0.00025
MgASO	0.0005	0.99925	0.00025
Mg12	0.49275	0.50675	0.0005
Mg27	0.4505	0.54875	0.00075
Mg18	0.44675	0.55275	0.0005
Mg28	0.476	0.5235	0.0005
Mg38	0.8925	0.09825	0.0095
Mg41	0.90725	0.08875	0.004
Mg34	0.90875	0.08975	0.0015
Mg36	0.9415	0.05825	0.0005
Mg45	0.954	0.04575	0.00025
Mg33	0.921	0.078	0.00075
	K1	K2	K3	K4
Mg8	0.03	0.32925	0.00025	0.6405
MgLSS	0.0235	0.178	0.0005	0.798
MgGH	0.00125	0.2045	0	0.794
MgBUR16	0.02375	0.2455	0	0.73075
MgBUR8	0.10475	0.063	0	0.83275
MgBUR14	0.0045	0.2165	0	0.779
MgBUR3	0.00825	0.11525	0	0.8765
MgBUR7	0.00175	0.14575	0	0.85225
MgLAL2	0.002	0.081	0.917	0
MgDKP	0.0015	0.09425	0.90425	0
MgADC	0.00125	0.09	0.90875	0
MgOUA	0.017	0.04725	0.936	0
MgZHLA1	0.093	0.008	0.89875	0
MgGTA3	0.01225	0.02525	0.9625	0
MgHOU	0.04475	0.00625	0.9485	0
MgASO	0.00425	0.01125	0.984	0
Mg12	0.4985	0.007	0.4945	0
Mg27	0.45825	0.012	0.52975	0
Mg18	0.4545	0.01	0.5355	0
Mg28	0.48375	0.00875	0.50725	0
Mg38	0.87525	0.09025	0.0345	0
Mg41	0.89075	0.06825	0.041	0
Mg34	0.8935	0.0655	0.04125	0
Mg36	0.93525	0.02425	0.0405	0
Mg45	0.94975	0.0225	0.02775	0
Mg33	0.90425	0.05625	0.0395	0
